# Supplementary material for: Effects of carriers for oils in compound feeds on growth performance, nutrient digestibility, and gut microbiota in broiler chickens
Source: Poult Sci. 2024 May 3;103(7):103803. doi: 10.1016/j.psj.2024.103803 (PMC11145542; doi:10.1016/j.psj.2024.103803)
Supplement: Supplementary file 1 [file mmc1.xlsx]

## Sheet: Significant Taxa
	Table 1. P-values and effect sizes (θ) of significantly differential abundant taxa detected in cecal samples taken from broiler chickens fed 20 g/kg or 40 g/kg of rapeseed oil combined with no carrier (NC), a silica-based carrier (SC), or a lignocellulose-based carrier (LC). Treatments were compared pairwise by ALDEx2 (n=8).
		NC + 20 g/kg vs. SC + 20 g/kg			NC + 20 g/kg vs. LC + 20 g/kg			NC + 20 g/kg vs. NC + 40 g/kg			NC + 40 g/kg vs. SC + 40 g/kg			NC + 40 g/kg vs. LC + 40 g/kg
		P	θ		P	θ		P	θ		P	θ		P	θ
	Phylum
	Firmicutes	0.967948	-0.0910515		0.512343	-0.458715		0.526395	0.624775		0.375946	0.218255		0.0194585	-0.353672
	Bacteroidota	0.708124	-0.187579		0.477303	-0.305107		0.70884	0.856407		0.0620544	-0.143737		0.00246445	-0.621867
	Campylobacterota	0.729376	0.103591		0.00828236	0.872303		0.328662	-1.09467		0.0392258	-0.145763		0.000589589	0.532346
	Class
	Bacteroidota Bacteroidia	0.981024	-0.0428033		0.340005	-0.55334		0.679763	0.875588		0.0853874	-0.141674		0.0276951	-0.351182
	Campylobacterota Campylobacteria	0.870772	0.141575		0.395832	0.435221		0.946904	-0.92173		0.624423	-0.159799		0.019497	0.500178
	Order
	Firmicutes Unclassified	1	0.202351		0.918532	-0.508359		1	0.204258		1	0.553447		0.0270491	-0.751634
	Firmicutes Christensenellales	0.963011	-0.300525		0.983098	-0.278581		0.361958	1.23375		0.00421859	-0.499837		0.085688	-0.0707474
	Firmicutes Monoglobales	0.998048	-0.22942		1	-0.481516		0.0181429	1.00052		0.169521	-0.145503		0.995375	0.602012
	Firmicutes Peptococcales	0.995542	-0.216079		0.992775	-0.166422		0.00301641	0.907718		0.0200929	-0.369966		0.997427	0.78184
	Firmicutes Lactobacillales	0.989132	-0.474287		0.998272	-0.304309		0.481731	0.926114		0.0454243	-0.358823		0.828914	0.314393
	Bacteroidota Bacteroidales	0.987209	-0.267436		0.990059	-0.23961		0.775162	0.868847		0.0282375	-0.605201		0.665169	0.0504362
	Campylobacterota Campylobacterales	0.92078	0.0697056		0.012135	0.857246		0.873981	-1.11633		0.50193	-0.25736		2.74621e-05	0.88827
	Family
	Firmicutes Unclassified	1	0.117603		0.970443	-0.537854		1	0.210349		1	0.596178		0.0446535	-0.785884
	Firmicutes Christensenellaceae	0.895279	-0.395751		0.9877	-0.337704		0.439851	1.22843		0.0104214	-0.34007		0.0569256	-0.116987
	Firmicutes Peptococcaceae	1	-0.387835		1	-0.311027		0.00521955	0.843372		0.0632908	-0.266368		1	0.687984
	Firmicutes Lactobacillaceae	0.952559	-0.55516		1	-0.198297		0.409369	1.05547		0.0290106	-0.3675		0.832893	0.286604
	Bacteroidota Rikenellaceae	0.926922	-0.503405		0.995126	-0.343862		0.351424	1.0228		0.0182417	-0.434215		0.565946	0.176748
	Campylobacterota Helicobacteraceae	1	-0.0891918		0.0178007	0.868756		1	-0.801456		0.987685	-0.26429		0.000898111	0.845523
	Genus
	Lachnospiraceae Unclassified	1	-0.410624		1	-0.497315		0.032571	1.04537		0.0617424	-0.134527		0.981024	0.454303
	Lachnospiraceae uncultured	1	-0.399808		1	-0.0872887		0.000745665	1.33341		0.0147411	-0.164906		0.989722	0.363521
	Lachnospiraceae Blautia	1	-0.145672		1	-0.247655		0.0494872	0.629668		0.859014	-0.153196		1	0.751787
	Lachnospiraceae Fusicatenibacter	1	0.315727		0.963419	-0.528625		0.798505	1.05092		0.0538021	-0.237624		0.000382966	-0.83121
	Lachnospiraceae Eisenbergiella	1	-0.416503		1	-0.32111		0.00140537	1.09894		0.0206292	-0.194651		0.981716	0.58066
	Defluviitaleaceae Defluviitaleaceae UCG-011	1	-0.433233		1	0.0522564		1	-0.567636		0.990874	0.0923727		0.0265758	1.25324
	Oscillospiraceae Negativibacillus	1	-0.380645		0.999499	-0.293516		0.00191791	0.797633		0.0509266	-0.359375		1	1.28041
	Oscillospiraceae Colidextribacter	1	0.259093		1	0.107394		0.0212931	-1.12926		0.0721848	0.281495		0.942829	-0.302209
	Oscillospiraceae Oscillibacter	1	0.07735		1	0.163085		0.388768	-0.97578		0.811223	-0.238558		0.000778216	0.868991
	Oscillospiraceae Paludicola	1	-0.212685		1	-0.0161158		1	-0.306608		1	0.07315		0.0317295	1.1942
	Anaerovoracaceae [Eubacterium] nodatum group	1	-0.0351916		1	0.298038		0.00350569	-0.958109		0.00656061	0.0578216		0.00362492	0.170337
	Christensenellaceae Christensenellaceae R-7 group	0.946632	-0.519837		1	-0.269062		0.101359	1.71157		0.000349677	-0.41715		0.00453496	-0.0931504
	Monoglobaceae Monoglobus	1	-0.31978		1	-0.45773		0.0103972	1.03013		0.43477	-0.121645		1	0.53353
	Peptococcaceae uncultured	1	-0.381685		0.999817	-0.187982		0.000195454	1.02693		0.012935	-0.295547		1	0.819084
	Lactobacillaceae Ligilactobacillus	1	-0.605449		1	0.0218091		0.0713033	1.00521		0.00628189	-0.415882		0.876237	0.357853
	Lactobacillaceae Lactobacillus	0.952193	-0.752054		1	-0.220716		0.674852	1.10857		0.0240729	-0.324139		0.85173	0.277461
	Lactobacillaceae Limosilactobacillus	0.487011	-0.981593		1	-0.0877516		0.62565	1.25025		0.0434237	-0.205918		0.753108	0.116347
	Rikenellaceae Alistipes	0.997145	-0.47119		1	-0.232163		0.360949	1.05001		0.00599618	-0.534465		0.815302	0.177383
	Helicobacteraceae Helicobacter	1	-0.0781669		0.00961434	1.04134		1	-0.946382		1	-0.316222		0.000870541	0.875495
	Species
	Lachnospiraceae uncultured bacterium	1	-0.302218		1	-0.183825		0.00131423	1.27744		0.0248038	-0.205816		1	0.296041
	Peptococcaceae uncultured bacterium	1	-0.184608		1	-0.145736		0.00585467	0.795774		0.08872	-0.406528		1	0.720201
	Fusicatenibacter uncultured bacterium	1	0.512931		0.974128	-0.555187		0.992334	0.936846		0.156998	-0.277525		0.000658744	-0.811076
	Eisenbergiella uncultured bacterium	1	-0.112353		1	-0.574725		0.010694	1.22553		0.221909	0.026149		1	0.359437
	Defluviitaleaceae UCG-011 uncultured bacterium	1	-0.306143		1	-0.0232395		1	-0.684759		0.99183	0.110624		0.0242991	1.18028
	Oscillospiraceae uncultured rumen	1	-0.323042		1	-0.561612		0.0020441	1.43041		0.000866104	-0.319783		0.93459	0.616494
	uncultured Ruminococcaceae bacterium	1	0.444672		1	0.458959		0.0306824	-1.05585		0.356199	-0.123371		0.988206	-0.485946
	Negativibacillus uncultured bacterium	0.998382	-0.268019		1	-0.267937		0.00268029	0.734527		0.0780384	-0.378901		1	1.37172
	Colidextribacter Unclassified	1	0.668577		1	0.135117		0.00238547	-1.17435		0.0085428	0.301905		1	-0.64024
	Oscillibacter sp.	1	0.227245		1	0.133796		0.209363	-0.932727		0.654533	-0.213221		0.0040786	0.55775
	[Eubacterium] nodatum group Ihubacter massiliensis	1	-0.00225282		1	0.237846		0.0122936	-1.00273		0.0113164	0.0596872		0.00858805	0.147519
	Christensenellaceae R-7 group uncultured bacterium	1	-0.359424		0.998012	-0.34495		0.246927	1.748		0.000381364	-0.317986		0.00277771	-0.241823
	Monoglobus uncultured bacterium	1	-0.127223		1	-0.468172		0.0123198	0.911099		0.721169	-0.0764563		1	0.399746
	Limosilactobacillus Unclassified	1	-0.691701		1	0.0588622		0.884682	1.27246		0.0216903	-0.56165		0.97369	0.0722684
	Erysipelatoclostridium [Clostridium] spiroforme	1	0.291751		1	-0.0375714		1	0.365073		1	0.0559585		0.00774691	-1.17346
	Helicobacter Unclassified	1	-0.0740419		0.00630294	0.961916		1	-0.802151		1	-0.35164		0.00437508	0.940688
	ASV
	ASV1 Lachnospiraceae Unclassified	1	0.260019		1	0.00713098		0.939	-1.45425		0.131293	0.203118		0.00740637	0.711426
	ASV2 Lachnospiraceae Unclassified	1	0.120966		1	-0.619241		0.0370325	1.33469		0.196814	-0.0667852		0.0705272	-0.203007
	ASV3 Lachnospiraceae Unclassified	1	-0.502572		1	-0.0298237		0.00581273	2.21641		0.00842887	-0.018881		0.00175293	-0.26526
	ASV4 Oscillospiraceae Unclassified	1	0.280796		1	0.191146		0.00182261	-1.66115		0.00410559	0.0552635		0.000230671	0.360069
	ASV5 Oscillospiraceae Unclassified	1	0.116402		1	0.0228694		0.0045852	-1.42768		0.0313398	0.145578		0.250827	-0.169171
	ASV6 Oscillibacter sp.	1	0.177439		1	0.0814911		0.197982	-0.838417		0.285483	-0.103268		0.0395389	0.754243
	ASV7 [Eubacterium] nodatum group Ihubacter massiliensis	1	0.0355599		1	0.380408		0.0279443	-1.06562		0.0471005	0.0702388		0.0398469	0.0822192
	ASV8 Christensenellaceae R-7 group uncultured bacterium	1	-0.657258		1	-0.467498		0.0164423	1.91623		0.0668864	-0.0696187		0.838537	0.265177
	ASV9 Peptococcaceae uncultured bacterium	1	-0.292257		0.99891	-0.00668437		0.0202159	0.880075		0.259665	-0.387781		1	0.846453
	ASV10 Erysipelatoclostridium [Clostridium] spiroforme	1	0.242806		1	0.0339809		1	0.289854		1	0.0811959		0.00630591	-1.46443
	ASV11 Helicobacter Unclassified	1	-0.0682712		0.0188719	1.06864		1	-0.826732		1	-0.402652		0.0247944	0.951594

## Sheet: Relative Abundance (%) Ileum
	Table 2. Mean relative abundance (%) per treatment of phyla, classes, orders, families, genera, and species detected in ileal digesta samples taken from broiler chickens fed 20 g/kg or 40 g/kg of rapeseed oil combined with no carrier (NC), a silica-based carrier (SC), or a lignocellulose-based carrier (LC).
								Treatment (Carrier + Oil/Carrier inclusion)
	Phylum	Class	Order	Family	Genus	Species	Mean Relative Abundance	NC + 20 g/kg	SC + 20 g/kg	LC + 20 g/kg	NC + 40 g/kg	SC + 40 g/kg	LC + 40 g/kg
	Firmicutes						98.5463	97.8171	98.9579	98.2584	98.6758	99.0805	98.4881
	Campylobacterota						0.624831	0.960654	0.45967	1.12893	0.58228	0.262229	0.35522
	Actinobacteriota						0.519662	0.837026	0.403877	0.320078	0.418262	0.482805	0.65592
	Cyanobacteria						0.144894	0.175289	0.0821392	0.144513	0.206806	0.111392	0.149226
	Proteobacteria						0.136768	0.130496	0.0669512	0.125404	0.102318	0.0568006	0.338639
	Bacteroidota						0.0275636	0.0794324	0.0294461	0.0226921	0.0145725	0.00631118	0.0129273
	Firmicutes	Bacilli					96.3444	95.6945	95.9832	96.7977	97.0508	96.863	95.6772
	Firmicutes	Clostridia					2.19979	2.12019	2.97406	1.45588	1.62034	2.21743	2.81085
	Firmicutes	Negativicutes					0.00207283	0.00238894	0.000619919	0.00477729	0.0046508	NA	NA
	Campylobacterota	Campylobacteria					0.624831	0.960654	0.45967	1.12893	0.58228	0.262229	0.35522
	Actinobacteriota	Actinobacteria					0.516365	0.829262	0.401707	0.318287	0.413301	0.482805	0.652829
	Actinobacteriota	Coriobacteriia					0.00329624	0.00776407	0.00216972	0.00179148	0.00496086	NA	0.00309131
	Cyanobacteria	Cyanobacteriia					0.144894	0.175289	0.0821392	0.144513	0.206806	0.111392	0.149226
	Proteobacteria	Gammaproteobacteria					0.128449	0.120044	0.0629217	0.115252	0.0861949	0.0526983	0.333581
	Proteobacteria	Alphaproteobacteria					0.0083194	0.0104516	0.00402947	0.0101517	0.0161228	0.00410227	0.00505851
	Bacteroidota	Bacteroidia					0.0275636	0.0794324	0.0294461	0.0226921	0.0145725	0.00631118	0.0129273
	Firmicutes	Bacilli	Lactobacillales				96.2306	95.5709	95.8608	96.6935	96.9844	96.6794	95.5949
	Firmicutes	Bacilli	Staphylococcales				0.109778	0.116461	0.115305	0.104205	0.0604604	0.182709	0.079531
	Firmicutes	Bacilli	Erysipelotrichales				0.00313924	0.00597236	0.00495935	NA	0.00527091	0.000946677	0.00168617
	Firmicutes	Bacilli	RF39				0.000596882	0.000597236	0.00123984	NA	0.000620107	NA	0.00112411
	Firmicutes	Bacilli	Acholeplasmatales				0.000254519	0.000597236	0.000929878	NA	NA	NA	NA
	Firmicutes	Clostridia	Clostridiales				2.08326	1.97237	2.90432	1.38273	1.48981	2.08111	2.66921
	Firmicutes	Clostridia	Lachnospirales				0.0930641	0.104815	0.0545528	0.0618062	0.11782	0.10445	0.114941
	Firmicutes	Clostridia	Oscillospirales				0.0116182	0.0241881	0.00960874	0.00597161	0.00372064	0.0110446	0.0151755
	Firmicutes	Clostridia	Peptostreptococcales-Tissierellales				0.00544139	0.00418065	NA	0.00238864	0.0046508	0.018618	0.00281028
	Firmicutes	Clostridia	Clostridia UCG-014				0.00265618	0.00507651	0.00309959	0.000597161	NA	0.00126224	0.0059016
	Firmicutes	Clostridia	Unclassified				0.00176435	0.0032848	0.00185976	0.00179148	0.00186032	0.000946677	0.000843085
	Firmicutes	Clostridia	Clostridia vadinBB60 group				0.000889991	0.00477789	NA	NA	NA	NA	0.000562057
	Firmicutes	Clostridia	Christensenellales				0.000437049	0.000597236	0.000619919	NA	NA	NA	0.00140514
	Firmicutes	Clostridia	Monoglobales				0.000403863	0.000895854	NA	0.000597161	0.00093016	NA	NA
	Firmicutes	Clostridia	Peptococcales				0.000258378	NA	NA	NA	0.00155027	NA	NA
	Firmicutes	Negativicutes	Veillonellales-Selenomonadales				0.00207283	0.00238894	0.000619919	0.00477729	0.0046508	NA	NA
	Campylobacterota	Campylobacteria	Campylobacterales				0.624831	0.960654	0.45967	1.12893	0.58228	0.262229	0.35522
	Actinobacteriota	Actinobacteria	Corynebacteriales				0.42829	0.748934	0.332586	0.261855	0.28804	0.313034	0.625288
	Actinobacteriota	Actinobacteria	Propionibacteriales				0.0649556	0.0579319	0.0375051	0.0450857	0.11472	0.119597	0.0148945
	Actinobacteriota	Actinobacteria	Micrococcales				0.0194763	0.0170212	0.0269665	0.0107489	0.00744128	0.0451249	0.00955496
	Actinobacteriota	Actinobacteria	Bifidobacteriales				0.00364374	0.00537512	0.00464939	0.000597161	0.00310053	0.00504894	0.00309131
	Actinobacteriota	Coriobacteriia	Coriobacteriales				0.00329624	0.00776407	0.00216972	0.00179148	0.00496086	NA	0.00309131
	Cyanobacteria	Cyanobacteriia	Chloroplast				0.144894	0.175289	0.0821392	0.144513	0.206806	0.111392	0.149226
	Proteobacteria	Gammaproteobacteria	Enterobacterales				0.122149	0.115864	0.0595122	0.106295	0.0759631	0.0470183	0.328241
	Proteobacteria	Gammaproteobacteria	Burkholderiales				0.00629983	0.00418065	0.00340955	0.00895742	0.0102318	0.00568006	0.00533954
	Proteobacteria	Alphaproteobacteria	Rickettsiales				0.0083194	0.0104516	0.00402947	0.0101517	0.0161228	0.00410227	0.00505851
	Bacteroidota	Bacteroidia	Bacteroidales				0.0275636	0.0794324	0.0294461	0.0226921	0.0145725	0.00631118	0.0129273
	Firmicutes	Bacilli	Lactobacillales	Lactobacillaceae			81.0367	77.3355	79.8536	83.9295	82.9108	79.7594	82.4312
	Firmicutes	Bacilli	Lactobacillales	Streptococcaceae			11.013	13.9383	10.458	9.42649	10.8165	12.2188	9.21998
	Firmicutes	Bacilli	Lactobacillales	Enterococcaceae			4.14706	4.23679	5.53153	3.32798	3.21277	4.67627	3.89702
	Firmicutes	Bacilli	Lactobacillales	Aerococcaceae			0.017224	0.0441955	0.00960874	NA	0.00341059	0.0157779	0.0303511
	Firmicutes	Bacilli	Lactobacillales	Carnobacteriaceae			0.0166861	0.0161254	0.00805894	0.00955458	0.0409271	0.00915121	0.0162996
	Firmicutes	Bacilli	Staphylococcales	Staphylococcaceae			0.109778	0.116461	0.115305	0.104205	0.0604604	0.182709	0.079531
	Firmicutes	Bacilli	Erysipelotrichales	Erysipelatoclostridiaceae			0.00252894	0.00597236	0.00247967	NA	0.0046508	0.000946677	0.00112411
	Firmicutes	Bacilli	Erysipelotrichales	Erysipelotrichaceae			0.000610306	NA	0.00247967	NA	0.000620107	NA	0.000562057
	Firmicutes	Bacilli	RF39	RF39			0.000596882	0.000597236	0.00123984	NA	0.000620107	NA	0.00112411
	Firmicutes	Bacilli	Acholeplasmatales	Acholeplasmataceae			0.000254519	0.000597236	0.000929878	NA	NA	NA	NA
	Firmicutes	Clostridia	Clostridiales	Clostridiaceae			2.08326	1.97237	2.90432	1.38273	1.48981	2.08111	2.66921
	Firmicutes	Clostridia	Lachnospirales	Lachnospiraceae			0.0925945	0.104815	0.053313	0.0618062	0.11782	0.102872	0.114941
	Firmicutes	Clostridia	Lachnospirales	Defluviitaleaceae			0.000469605	NA	0.00123984	NA	NA	0.00157779	NA
	Firmicutes	Clostridia	Oscillospirales	Oscillospiraceae			0.00991423	0.0206046	0.00805894	0.00358297	0.00372064	0.00946677	0.0140514
	Firmicutes	Clostridia	Oscillospirales	Butyricicoccaceae			0.00144945	0.00358342	0.000619919	0.00179148	NA	0.00157779	0.00112411
	Firmicutes	Clostridia	Oscillospirales	Unclassified			0.00015498	NA	0.000929878	NA	NA	NA	NA
	Firmicutes	Clostridia	Oscillospirales	[Eubacterium] coprostanoligenes group			9.95268e-05	NA	NA	0.000597161	NA	NA	NA
	Firmicutes	Clostridia	Peptostreptococcales-Tissierellales	Peptostreptococcaceae			0.00534772	0.00418065	NA	0.00238864	0.0046508	0.018618	0.00224823
	Firmicutes	Clostridia	Peptostreptococcales-Tissierellales	Anaerovoracaceae			9.36761e-05	NA	NA	NA	NA	NA	0.000562057
	Firmicutes	Clostridia	Clostridia UCG-014	Clostridia UCG-014			0.00265618	0.00507651	0.00309959	0.000597161	NA	0.00126224	0.0059016
	Firmicutes	Clostridia	Unclassified	Unclassified			0.00176435	0.0032848	0.00185976	0.00179148	0.00186032	0.000946677	0.000843085
	Firmicutes	Clostridia	Clostridia vadinBB60 group	Clostridia vadinBB60 group			0.000889991	0.00477789	NA	NA	NA	NA	0.000562057
	Firmicutes	Clostridia	Christensenellales	Christensenellaceae			0.000437049	0.000597236	0.000619919	NA	NA	NA	0.00140514
	Firmicutes	Clostridia	Monoglobales	Monoglobaceae			0.000403863	0.000895854	NA	0.000597161	0.00093016	NA	NA
	Firmicutes	Clostridia	Peptococcales	Peptococcaceae			0.000258378	NA	NA	NA	0.00155027	NA	NA
	Firmicutes	Negativicutes	Veillonellales-Selenomonadales	Selenomonadaceae			0.00207283	0.00238894	0.000619919	0.00477729	0.0046508	NA	NA
	Campylobacterota	Campylobacteria	Campylobacterales	Helicobacteraceae			0.624291	0.960057	0.45967	1.12893	0.58104	0.262229	0.353815
	Campylobacterota	Campylobacteria	Campylobacterales	Campylobacteraceae			0.000540432	0.000597236	NA	NA	0.00124021	NA	0.00140514
	Actinobacteriota	Actinobacteria	Corynebacteriales	Corynebacteriaceae			0.42829	0.748934	0.332586	0.261855	0.28804	0.313034	0.625288
	Actinobacteriota	Actinobacteria	Propionibacteriales	Propionibacteriaceae			0.0649556	0.0579319	0.0375051	0.0450857	0.11472	0.119597	0.0148945
	Actinobacteriota	Actinobacteria	Micrococcales	Micrococcaceae			0.0194763	0.0170212	0.0269665	0.0107489	0.00744128	0.0451249	0.00955496
	Actinobacteriota	Actinobacteria	Bifidobacteriales	Bifidobacteriaceae			0.00364374	0.00537512	0.00464939	0.000597161	0.00310053	0.00504894	0.00309131
	Actinobacteriota	Coriobacteriia	Coriobacteriales	Eggerthellaceae			0.00329624	0.00776407	0.00216972	0.00179148	0.00496086	NA	0.00309131
	Cyanobacteria	Cyanobacteriia	Chloroplast	Chloroplast			0.144894	0.175289	0.0821392	0.144513	0.206806	0.111392	0.149226
	Proteobacteria	Gammaproteobacteria	Enterobacterales	Enterobacteriaceae			0.109442	0.106308	0.0505234	0.0632991	0.0700721	0.0435471	0.322902
	Proteobacteria	Gammaproteobacteria	Enterobacterales	Pasteurellaceae			0.012707	0.00955578	0.00898882	0.0429956	0.00589102	0.00347115	0.00533954
	Proteobacteria	Gammaproteobacteria	Burkholderiales	Burkholderiaceae			0.00629983	0.00418065	0.00340955	0.00895742	0.0102318	0.00568006	0.00533954
	Proteobacteria	Alphaproteobacteria	Rickettsiales	Mitochondria			0.0083194	0.0104516	0.00402947	0.0101517	0.0161228	0.00410227	0.00505851
	Bacteroidota	Bacteroidia	Bacteroidales	Rikenellaceae			0.0262784	0.0740573	0.0294461	0.0211992	0.0145725	0.00631118	0.0120842
	Bacteroidota	Bacteroidia	Bacteroidales	Barnesiellaceae			0.000497697	0.00298618	NA	NA	NA	NA	NA
	Bacteroidota	Bacteroidia	Bacteroidales	Bacteroidaceae			0.000398139	0.00149309	NA	0.000895742	NA	NA	NA
	Bacteroidota	Bacteroidia	Bacteroidales	Unclassified			0.00038935	0.000895854	NA	0.000597161	NA	NA	0.000843085
	Firmicutes	Bacilli	Lactobacillales	Lactobacillaceae	Ligilactobacillus		36.5595	33.3517	38.7861	39.1881	35.4056	38.0536	34.5715
	Firmicutes	Bacilli	Lactobacillales	Lactobacillaceae	Lactobacillus		31.0098	31.6105	29.6089	30.4985	31.7154	29.8411	32.7842
	Firmicutes	Bacilli	Lactobacillales	Lactobacillaceae	Limosilactobacillus		13.3883	12.2135	11.3203	14.2097	15.7442	11.8167	15.0255
	Firmicutes	Bacilli	Lactobacillales	Lactobacillaceae	Weissella		0.0721977	0.137663	0.128633	0.0286637	0.0455779	0.047965	0.0446835
	Firmicutes	Bacilli	Lactobacillales	Lactobacillaceae	Unclassified		0.00692079	0.0220977	0.00960874	0.00447871	NA	NA	0.00533954
	Firmicutes	Bacilli	Lactobacillales	Streptococcaceae	Streptococcus		10.6728	13.6582	10.1146	8.90785	10.4314	11.9562	8.96846
	Firmicutes	Bacilli	Lactobacillales	Streptococcaceae	Lactococcus		0.340221	0.280104	0.343435	0.518634	0.385086	0.262545	0.25152
	Firmicutes	Bacilli	Lactobacillales	Enterococcaceae	Enterococcus		4.14706	4.23679	5.53153	3.32798	3.21277	4.67627	3.89702
	Firmicutes	Bacilli	Lactobacillales	Aerococcaceae	Aerococcus		0.017224	0.0441955	0.00960874	NA	0.00341059	0.0157779	0.0303511
	Firmicutes	Bacilli	Lactobacillales	Carnobacteriaceae	Trichococcus		0.0166861	0.0161254	0.00805894	0.00955458	0.0409271	0.00915121	0.0162996
	Firmicutes	Bacilli	Staphylococcales	Staphylococcaceae	Staphylococcus		0.0897887	0.105412	0.0979471	0.098233	0.052399	0.111392	0.0733484
	Firmicutes	Bacilli	Staphylococcales	Staphylococcaceae	Macrococcus		0.0199898	0.0110489	0.0173577	0.00597161	0.00806139	0.0713163	0.00618262
	Firmicutes	Bacilli	Erysipelotrichales	Erysipelatoclostridiaceae	Erysipelatoclostridium		0.0023223	0.00597236	0.00123984	NA	0.0046508	0.000946677	0.00112411
	Firmicutes	Bacilli	Erysipelotrichales	Erysipelatoclostridiaceae	Unclassified		0.00020664	NA	0.00123984	NA	NA	NA	NA
	Firmicutes	Bacilli	Erysipelotrichales	Erysipelotrichaceae	Turicibacter		0.000413279	NA	0.00247967	NA	NA	NA	NA
	Firmicutes	Bacilli	Erysipelotrichales	Erysipelotrichaceae	Erysipelotrichaceae		0.000103351	NA	NA	NA	0.000620107	NA	NA
	Firmicutes	Bacilli	Erysipelotrichales	Erysipelotrichaceae	Unclassified		9.36761e-05	NA	NA	NA	NA	NA	0.000562057
	Firmicutes	Bacilli	RF39	RF39	RF39		0.000596882	0.000597236	0.00123984	NA	0.000620107	NA	0.00112411
	Firmicutes	Bacilli	Acholeplasmatales	Acholeplasmataceae	Anaeroplasma		0.000254519	0.000597236	0.000929878	NA	NA	NA	NA
	Firmicutes	Clostridia	Clostridiales	Clostridiaceae	Candidatus Arthromitus		2.08326	1.97237	2.90432	1.38273	1.48981	2.08111	2.66921
	Firmicutes	Clostridia	Lachnospirales	Lachnospiraceae	Unclassified		0.0420264	0.0352369	0.0269665	0.0262751	0.0657313	0.0501739	0.0477748
	Firmicutes	Clostridia	Lachnospirales	Lachnospiraceae	Blautia		0.0147999	0.0182157	0.00774898	0.00806167	0.0213937	0.0148313	0.0185479
	Firmicutes	Clostridia	Lachnospirales	Lachnospiraceae	uncultured		0.0120782	0.012542	0.0068191	0.0131375	0.0111619	0.0167246	0.0120842
	Firmicutes	Clostridia	Lachnospirales	Lachnospiraceae	[Eubacterium] hallii group		0.00969403	0.0176185	0.00526931	0.00507587	0.00713123	0.0053645	0.0177048
	Firmicutes	Clostridia	Lachnospirales	Lachnospiraceae	[Ruminococcus] torques group		0.00305849	0.00597236	0.00123984	0.00238864	0.00341059	NA	0.00533954
	Firmicutes	Clostridia	Lachnospirales	Lachnospiraceae	Sellimonas		0.00263276	0.00209033	0.000929878	NA	0.00186032	0.00473338	0.00618262
	Firmicutes	Clostridia	Lachnospirales	Lachnospiraceae	Anaerostipes		0.00222281	0.00298618	NA	NA	0.00186032	0.00568006	0.00281028
	Firmicutes	Clostridia	Lachnospirales	Lachnospiraceae	Lachnoclostridium		0.00181112	0.00477789	0.000929878	0.000895742	0.00093016	0.00220891	0.00112411
	Firmicutes	Clostridia	Lachnospirales	Lachnospiraceae	Fusicatenibacter		0.00168935	0.00209033	0.00185976	0.00119432	0.00155027	0.000631118	0.00281028
	Firmicutes	Clostridia	Lachnospirales	Lachnospiraceae	CHKCI001		0.00105735	NA	NA	0.00477729	0.000620107	0.000946677	NA
	Firmicutes	Clostridia	Lachnospirales	Lachnospiraceae	Eisenbergiella		0.000507002	NA	0.0015498	NA	0.00093016	NA	0.000562057
	Firmicutes	Clostridia	Lachnospirales	Lachnospiraceae	Shuttleworthia		0.000354035	0.00149309	NA	NA	NA	0.000631118	NA
	Firmicutes	Clostridia	Lachnospirales	Lachnospiraceae	[Ruminococcus] gauvreauii group		0.000206702	NA	NA	NA	0.00124021	NA	NA
	Firmicutes	Clostridia	Lachnospirales	Lachnospiraceae	Lachnospiraceae FCS020 group		0.000157779	NA	NA	NA	NA	0.000946677	NA
	Firmicutes	Clostridia	Lachnospirales	Lachnospiraceae	Anaerostignum		0.000149309	0.000895854	NA	NA	NA	NA	NA
	Firmicutes	Clostridia	Lachnospirales	Lachnospiraceae	Tyzzerella		0.000149309	0.000895854	NA	NA	NA	NA	NA
	Firmicutes	Clostridia	Lachnospirales	Defluviitaleaceae	Defluviitaleaceae UCG-011		0.000469605	NA	0.00123984	NA	NA	0.00157779	NA
	Firmicutes	Clostridia	Oscillospirales	Oscillospiraceae	Subdoligranulum		0.0038205	0.00746545	0.000929878	0.000895742	0.00310053	0.00378671	0.00674468
	Firmicutes	Clostridia	Oscillospirales	Oscillospiraceae	Faecalibacterium		0.00371201	0.00925716	0.00588923	0.00119432	NA	0.00284003	0.00309131
	Firmicutes	Clostridia	Oscillospirales	Oscillospiraceae	uncultured		0.000781205	NA	NA	0.000895742	NA	0.00126224	0.00252926
	Firmicutes	Clostridia	Oscillospirales	Oscillospiraceae	Negativibacillus		0.000714673	0.00209033	0.000619919	NA	NA	0.00157779	NA
	Firmicutes	Clostridia	Oscillospirales	Oscillospiraceae	Unclassified		0.000583458	0.00119447	NA	NA	0.000620107	NA	0.00168617
	Firmicutes	Clostridia	Oscillospirales	Oscillospiraceae	Incertae Sedis		0.00010332	NA	0.000619919	NA	NA	NA	NA
	Firmicutes	Clostridia	Oscillospirales	Oscillospiraceae	DTU089		9.95393e-05	0.000597236	NA	NA	NA	NA	NA
	Firmicutes	Clostridia	Oscillospirales	Oscillospiraceae	UCG-005		9.95268e-05	NA	NA	0.000597161	NA	NA	NA
	Firmicutes	Clostridia	Oscillospirales	Butyricicoccaceae	Butyricicoccus		0.00144945	0.00358342	0.000619919	0.00179148	NA	0.00157779	0.00112411
	Firmicutes	Clostridia	Oscillospirales	Unclassified	Unclassified		0.00015498	NA	0.000929878	NA	NA	NA	NA
	Firmicutes	Clostridia	Oscillospirales	[Eubacterium] coprostanoligenes group	[Eubacterium] coprostanoligenes group		9.95268e-05	NA	NA	0.000597161	NA	NA	NA
	Firmicutes	Clostridia	Peptostreptococcales-Tissierellales	Peptostreptococcaceae	Romboutsia		0.00534772	0.00418065	NA	0.00238864	0.0046508	0.018618	0.00224823
	Firmicutes	Clostridia	Peptostreptococcales-Tissierellales	Anaerovoracaceae	Family XIII AD3011 group		9.36761e-05	NA	NA	NA	NA	NA	0.000562057
	Firmicutes	Clostridia	Clostridia UCG-014	Clostridia UCG-014	Clostridia UCG-014		0.00265618	0.00507651	0.00309959	0.000597161	NA	0.00126224	0.0059016
	Firmicutes	Clostridia	Unclassified	Unclassified	Unclassified		0.00176435	0.0032848	0.00185976	0.00179148	0.00186032	0.000946677	0.000843085
	Firmicutes	Clostridia	Clostridia vadinBB60 group	Clostridia vadinBB60 group	Clostridia vadinBB60 group		0.000889991	0.00477789	NA	NA	NA	NA	0.000562057
	Firmicutes	Clostridia	Christensenellales	Christensenellaceae	Christensenellaceae R-7 group		0.000437049	0.000597236	0.000619919	NA	NA	NA	0.00140514
	Firmicutes	Clostridia	Monoglobales	Monoglobaceae	Monoglobus		0.000403863	0.000895854	NA	0.000597161	0.00093016	NA	NA
	Firmicutes	Clostridia	Peptococcales	Peptococcaceae	uncultured		0.000258378	NA	NA	NA	0.00155027	NA	NA
	Firmicutes	Negativicutes	Veillonellales-Selenomonadales	Selenomonadaceae	Megamonas		0.00207283	0.00238894	0.000619919	0.00477729	0.0046508	NA	NA
	Campylobacterota	Campylobacteria	Campylobacterales	Helicobacteraceae	Helicobacter		0.624291	0.960057	0.45967	1.12893	0.58104	0.262229	0.353815
	Campylobacterota	Campylobacteria	Campylobacterales	Campylobacteraceae	Campylobacter		0.000540432	0.000597236	NA	NA	0.00124021	NA	0.00140514
	Actinobacteriota	Actinobacteria	Corynebacteriales	Corynebacteriaceae	Corynebacterium		0.42829	0.748934	0.332586	0.261855	0.28804	0.313034	0.625288
	Actinobacteriota	Actinobacteria	Propionibacteriales	Propionibacteriaceae	Tessaracoccus		0.0649556	0.0579319	0.0375051	0.0450857	0.11472	0.119597	0.0148945
	Actinobacteriota	Actinobacteria	Micrococcales	Micrococcaceae	Rothia		0.0194763	0.0170212	0.0269665	0.0107489	0.00744128	0.0451249	0.00955496
	Actinobacteriota	Actinobacteria	Bifidobacteriales	Bifidobacteriaceae	Bifidobacterium		0.00364374	0.00537512	0.00464939	0.000597161	0.00310053	0.00504894	0.00309131
	Actinobacteriota	Coriobacteriia	Coriobacteriales	Eggerthellaceae	CHKCI002		0.00240173	0.00597236	0.0015498	0.00179148	0.00341059	NA	0.00168617
	Actinobacteriota	Coriobacteriia	Coriobacteriales	Eggerthellaceae	Gordonibacter		0.000697479	0.00179171	0.000619919	NA	0.00093016	NA	0.000843085
	Actinobacteriota	Coriobacteriia	Coriobacteriales	Eggerthellaceae	uncultured		0.000197027	NA	NA	NA	0.000620107	NA	0.000562057
	Cyanobacteria	Cyanobacteriia	Chloroplast	Chloroplast	Chloroplast		0.144894	0.175289	0.0821392	0.144513	0.206806	0.111392	0.149226
	Proteobacteria	Gammaproteobacteria	Enterobacterales	Enterobacteriaceae	Escherichia-Shigella		0.0936556	0.0776407	0.0464939	0.0409055	0.0601504	0.0366048	0.300138
	Proteobacteria	Gammaproteobacteria	Enterobacterales	Enterobacteriaceae	Citrobacter		0.0102421	0.0200074	0.00402947	0.0223935	0.00589102	0.00126224	0.00786879
	Proteobacteria	Gammaproteobacteria	Enterobacterales	Enterobacteriaceae	Unclassified		0.0055442	0.00865992	NA	NA	0.0040307	0.00568006	0.0148945
	Proteobacteria	Gammaproteobacteria	Enterobacterales	Pasteurellaceae	Gallibacterium		0.012707	0.00955578	0.00898882	0.0429956	0.00589102	0.00347115	0.00533954
	Proteobacteria	Gammaproteobacteria	Burkholderiales	Burkholderiaceae	Ralstonia		0.00629983	0.00418065	0.00340955	0.00895742	0.0102318	0.00568006	0.00533954
	Proteobacteria	Alphaproteobacteria	Rickettsiales	Mitochondria	Mitochondria		0.0083194	0.0104516	0.00402947	0.0101517	0.0161228	0.00410227	0.00505851
	Bacteroidota	Bacteroidia	Bacteroidales	Unclassified	Unclassified		0.00038935	0.000895854	NA	0.000597161	NA	NA	0.000843085
	Bacteroidota	Bacteroidia	Bacteroidales	Rikenellaceae	Alistipes		0.023737	0.0698766	0.0235569	0.018512	0.0127122	0.00568006	0.0120842
	Bacteroidota	Bacteroidia	Bacteroidales	Rikenellaceae	Rikenella		0.00254142	0.00418065	0.00588923	0.00268722	0.00186032	0.000631118	NA
	Bacteroidota	Bacteroidia	Bacteroidales	Barnesiellaceae	uncultured		0.000497697	0.00298618	NA	NA	NA	NA	NA
	Bacteroidota	Bacteroidia	Bacteroidales	Bacteroidaceae	Bacteroides		0.000398139	0.00149309	NA	0.000895742	NA	NA	NA
	Firmicutes	Bacilli	Lactobacillales	Lactobacillaceae	Ligilactobacillus	Lactobacillus agilis	20.1613	20.4945	20.5912	24.8201	18.1905	19.4836	17.3881
	Firmicutes	Bacilli	Lactobacillales	Lactobacillaceae	Ligilactobacillus	Lactobacillus salivarius	15.3233	12.556	17.195	13.8407	14.8903	16.5227	16.9353
	Firmicutes	Bacilli	Lactobacillales	Lactobacillaceae	Ligilactobacillus	Bacillus sp.	0.924675	0.164539	0.922439	0.380989	2.0324	1.94511	0.102575
	Firmicutes	Bacilli	Lactobacillales	Lactobacillaceae	Ligilactobacillus	Lactobacillus saerimneri	0.150126	0.136767	0.0774898	0.146304	0.29238	0.102241	0.145573
	Firmicutes	Bacilli	Lactobacillales	Lactobacillaceae	Lactobacillus	Lactobacillus crispatus	16.1345	15.1235	18.5783	16.2159	16.3426	17.5921	12.9543
	Firmicutes	Bacilli	Lactobacillales	Lactobacillaceae	Lactobacillus	Lactobacillus johnsonii	12.7013	14.6965	10.3344	13.9112	12.4316	8.84827	15.9857
	Firmicutes	Bacilli	Lactobacillales	Lactobacillaceae	Lactobacillus	Lactobacillus helveticus	2.13211	1.7723	0.696169	0.352325	2.84877	3.28339	3.83969
	Firmicutes	Bacilli	Lactobacillales	Lactobacillaceae	Lactobacillus	Unclassified	0.0213071	NA	NA	NA	0.00961166	0.117388	0.000843085
	Firmicutes	Bacilli	Lactobacillales	Lactobacillaceae	Lactobacillus	Lactobacillus amylovorus	0.0206271	0.0182157	NA	0.0191092	0.0827843	NA	0.00365337
	Firmicutes	Bacilli	Lactobacillales	Lactobacillaceae	Limosilactobacillus	Lactobacillus reuteri	4.12037	4.22156	3.82149	4.67876	3.58236	3.68131	4.73673
	Firmicutes	Bacilli	Lactobacillales	Lactobacillaceae	Limosilactobacillus	Unclassified	3.65199	3.2191	3.13369	3.92186	4.7525	3.1193	3.7655
	Firmicutes	Bacilli	Lactobacillales	Lactobacillaceae	Limosilactobacillus	uncultured bacterium	1.56706	1.46592	1.38769	1.57233	2.03209	1.3995	1.54481
	Firmicutes	Bacilli	Lactobacillales	Lactobacillaceae	Limosilactobacillus	Lactobacillus oris	1.53783	1.17446	1.0365	1.28151	1.83025	1.42222	2.48204
	Firmicutes	Bacilli	Lactobacillales	Lactobacillaceae	Limosilactobacillus	Lactobacillus coleohominis	1.47391	1.35573	1.15429	1.18925	2.22959	1.32598	1.58865
	Firmicutes	Bacilli	Lactobacillales	Lactobacillaceae	Limosilactobacillus	Lactobacillus ingluviei	0.852051	0.776705	0.786677	1.56605	0.23378	0.852325	0.896761
	Firmicutes	Bacilli	Lactobacillales	Lactobacillaceae	Limosilactobacillus	Lactobacillus pontis	0.185115	NA	NA	NA	1.08364	0.0160935	0.0109601
	Firmicutes	Bacilli	Lactobacillales	Lactobacillaceae	Weissella	Weissella paramesenteroides	0.0274428	0.0597236	0.0300661	0.00507587	0.0213937	0.0236669	0.0247305
	Firmicutes	Bacilli	Lactobacillales	Lactobacillaceae	Weissella	Weissella hellenica	0.0234221	0.0534526	0.0787297	0.00298581	NA	0.0053645	NA
	Firmicutes	Bacilli	Lactobacillales	Lactobacillaceae	Weissella	uncultured bacterium	0.0213328	0.0244867	0.0198374	0.0206021	0.0241842	0.0189335	0.019953
	Firmicutes	Bacilli	Lactobacillales	Lactobacillaceae	Unclassified	Unclassified	0.00692079	0.0220977	0.00960874	0.00447871	NA	NA	0.00533954
	Firmicutes	Bacilli	Lactobacillales	Streptococcaceae	Streptococcus	uncultured bacterium	10.1158	13.1655	9.54768	8.23545	9.84854	11.4321	8.4657
	Firmicutes	Bacilli	Lactobacillales	Streptococcaceae	Streptococcus	Streptococcus pluranimalium	0.183401	0.19888	0.121814	0.221547	0.235951	0.196593	0.12562
	Firmicutes	Bacilli	Lactobacillales	Streptococcaceae	Streptococcus	Streptococcus acidominimus	0.179885	0.179768	0.172027	0.27768	0.180451	0.0476494	0.221731
	Firmicutes	Bacilli	Lactobacillales	Streptococcaceae	Streptococcus	Streptococcus parauberis	0.17514	0.100933	0.259746	0.156456	0.143555	0.252447	0.137704
	Firmicutes	Bacilli	Lactobacillales	Streptococcaceae	Streptococcus	Streptococcus sobrinus	0.011316	0.00955578	0.0102287	0.0110475	0.0127122	0.0145157	0.00983599
	Firmicutes	Bacilli	Lactobacillales	Streptococcaceae	Streptococcus	Streptococcus downei	0.00723242	0.00358342	0.00309959	0.00567303	0.0102318	0.0129379	0.00786879
	Firmicutes	Bacilli	Lactobacillales	Streptococcaceae	Lactococcus	Lactococcus raffinolactis	0.330125	0.280104	0.343435	0.496539	0.354081	0.258443	0.248148
	Firmicutes	Bacilli	Lactobacillales	Streptococcaceae	Lactococcus	Lactococcus lactis	0.0100958	NA	NA	0.022095	0.0310053	0.00410227	0.00337234
	Firmicutes	Bacilli	Lactobacillales	Enterococcaceae	Enterococcus	Enterococcus cecorum	4.00155	4.0839	5.3468	3.23034	3.07635	4.49009	3.7818
	Firmicutes	Bacilli	Lactobacillales	Enterococcaceae	Enterococcus	Enterococcus faecalis	0.117035	0.106607	0.134212	0.0955458	0.11844	0.152415	0.0949876
	Firmicutes	Bacilli	Lactobacillales	Enterococcaceae	Enterococcus	Unclassified	0.010926	0.0209033	0.0297561	0.00209006	0.0040307	0.00315559	0.00562057
	Firmicutes	Bacilli	Lactobacillales	Enterococcaceae	Enterococcus	Enterococcus durans	0.00940196	0.00298618	0.00743902	NA	0.0111619	0.0306092	0.00421543
	Firmicutes	Bacilli	Lactobacillales	Enterococcaceae	Enterococcus	Enterococcus faecium	0.00815219	0.0223963	0.0133283	NA	0.00279048	NA	0.010398
	Firmicutes	Bacilli	Lactobacillales	Aerococcaceae	Aerococcus	Unclassified	0.017224	0.0441955	0.00960874	NA	0.00341059	0.0157779	0.0303511
	Firmicutes	Bacilli	Lactobacillales	Carnobacteriaceae	Trichococcus	uncultured bacterium	0.0166861	0.0161254	0.00805894	0.00955458	0.0409271	0.00915121	0.0162996
	Firmicutes	Bacilli	Staphylococcales	Staphylococcaceae	Staphylococcus	Staphylococcus agnetis	0.0765716	0.0967522	0.0623018	0.0898727	0.0455779	0.0946677	0.0702571
	Firmicutes	Bacilli	Staphylococcales	Staphylococcaceae	Staphylococcus	Unclassified	0.00522605	NA	0.0285163	NA	NA	0.00284003	NA
	Firmicutes	Bacilli	Staphylococcales	Staphylococcaceae	Staphylococcus	Staphylococcus epidermidis	0.0043489	0.00418065	0.0015498	0.00567303	0.00434075	0.00725786	0.00309131
	Firmicutes	Bacilli	Staphylococcales	Staphylococcaceae	Staphylococcus	Staphylococcus haemolyticus	0.00364215	0.00447927	0.00557927	0.00268722	0.00248043	0.00662674	NA
	Firmicutes	Bacilli	Staphylococcales	Staphylococcaceae	Macrococcus	Macrococcus sp.	0.0199898	0.0110489	0.0173577	0.00597161	0.00806139	0.0713163	0.00618262
	Firmicutes	Bacilli	Erysipelotrichales	Erysipelatoclostridiaceae	Unclassified	Unclassified	0.00020664	NA	0.00123984	NA	NA	NA	NA
	Firmicutes	Bacilli	Erysipelotrichales	Erysipelatoclostridiaceae	Erysipelatoclostridium	[Clostridium] spiroforme	0.00191464	0.00507651	0.000619919	NA	0.00372064	0.000946677	0.00112411
	Firmicutes	Bacilli	Erysipelotrichales	Erysipelatoclostridiaceae	Erysipelatoclostridium	Massiliomicrobiota timonensis	0.000252629	0.000895854	0.000619919	NA	NA	NA	NA
	Firmicutes	Bacilli	Erysipelotrichales	Erysipelatoclostridiaceae	Erysipelatoclostridium	unidentified	0.000155027	NA	NA	NA	0.00093016	NA	NA
	Firmicutes	Bacilli	Erysipelotrichales	Erysipelotrichaceae	Unclassified	Unclassified	9.36761e-05	NA	NA	NA	NA	NA	0.000562057
	Firmicutes	Bacilli	Erysipelotrichales	Erysipelotrichaceae	Turicibacter	Turicibacter sp.	0.000413279	NA	0.00247967	NA	NA	NA	NA
	Firmicutes	Bacilli	Erysipelotrichales	Erysipelotrichaceae	Erysipelotrichaceae	Faecalitalea sp.	0.000103351	NA	NA	NA	0.000620107	NA	NA
	Firmicutes	Bacilli	RF39	RF39	RF39	uncultured bacterium	0.000596882	0.000597236	0.00123984	NA	0.000620107	NA	0.00112411
	Firmicutes	Bacilli	Acholeplasmatales	Acholeplasmataceae	Anaeroplasma	uncultured bacterium	0.000254519	0.000597236	0.000929878	NA	NA	NA	NA
	Firmicutes	Clostridia	Clostridiales	Clostridiaceae	Candidatus Arthromitus	Candidatus Arthromitus	2.08326	1.97237	2.90432	1.38273	1.48981	2.08111	2.66921
	Firmicutes	Clostridia	Lachnospirales	Lachnospiraceae	Unclassified	Unclassified	0.0420264	0.0352369	0.0269665	0.0262751	0.0657313	0.0501739	0.0477748
	Firmicutes	Clostridia	Lachnospirales	Lachnospiraceae	Blautia	uncultured bacterium	0.0115166	0.0176185	0.00588923	0.00716593	0.0148826	0.0148313	0.00871188
	Firmicutes	Clostridia	Lachnospirales	Lachnospiraceae	Blautia	Blautia hydrogenotrophica	0.00328331	0.000597236	0.00185976	0.000895742	0.00651112	NA	0.00983599
	Firmicutes	Clostridia	Lachnospirales	Lachnospiraceae	uncultured	uncultured bacterium	0.0120782	0.012542	0.0068191	0.0131375	0.0111619	0.0167246	0.0120842
	Firmicutes	Clostridia	Lachnospirales	Lachnospiraceae	[Eubacterium] hallii group	uncultured bacterium	0.00943106	0.0176185	0.00526931	0.00507587	0.00713123	0.00378671	0.0177048
	Firmicutes	Clostridia	Lachnospirales	Lachnospiraceae	[Eubacterium] hallii group	Unclassified	0.000262966	NA	NA	NA	NA	0.00157779	NA
	Firmicutes	Clostridia	Lachnospirales	Lachnospiraceae	[Ruminococcus] torques group	uncultured bacterium	0.00154133	0.00418065	0.00123984	NA	0.00186032	NA	0.0019672
	Firmicutes	Clostridia	Lachnospirales	Lachnospiraceae	[Ruminococcus] torques group	Unclassified	0.00151716	0.00179171	NA	0.00238864	0.00155027	NA	0.00337234
	Firmicutes	Clostridia	Lachnospirales	Lachnospiraceae	Sellimonas	uncultured Firmicutes	0.00189925	0.00209033	NA	NA	0.00186032	0.00126224	0.00618262
	Firmicutes	Clostridia	Lachnospirales	Lachnospiraceae	Sellimonas	Lachnoclostridium phocaeense	0.000578525	NA	NA	NA	NA	0.00347115	NA
	Firmicutes	Clostridia	Lachnospirales	Lachnospiraceae	Sellimonas	uncultured bacterium	0.00015498	NA	0.000929878	NA	NA	NA	NA
	Firmicutes	Clostridia	Lachnospirales	Lachnospiraceae	Anaerostipes	Anaerostipes butyraticus	0.00222281	0.00298618	NA	NA	0.00186032	0.00568006	0.00281028
	Firmicutes	Clostridia	Lachnospirales	Lachnospiraceae	Lachnoclostridium	Unclassified	0.000965412	0.0032848	0.000929878	NA	NA	0.00157779	NA
	Firmicutes	Clostridia	Lachnospirales	Lachnospiraceae	Lachnoclostridium	Eubacterium sp.	0.000658352	0.00149309	NA	0.000895742	0.00093016	0.000631118	NA
	Firmicutes	Clostridia	Lachnospirales	Lachnospiraceae	Lachnoclostridium	Clostridium sp.	0.000187352	NA	NA	NA	NA	NA	0.00112411
	Firmicutes	Clostridia	Lachnospirales	Lachnospiraceae	Fusicatenibacter	uncultured bacterium	0.00168935	0.00209033	0.00185976	0.00119432	0.00155027	0.000631118	0.00281028
	Firmicutes	Clostridia	Lachnospirales	Lachnospiraceae	CHKCI001	uncultured bacterium	0.00105735	NA	NA	0.00477729	0.000620107	0.000946677	NA
	Firmicutes	Clostridia	Lachnospirales	Lachnospiraceae	Eisenbergiella	uncultured bacterium	0.000403683	NA	0.000929878	NA	0.00093016	NA	0.000562057
	Firmicutes	Clostridia	Lachnospirales	Lachnospiraceae	Eisenbergiella	Unclassified	0.00010332	NA	0.000619919	NA	NA	NA	NA
	Firmicutes	Clostridia	Lachnospirales	Lachnospiraceae	Shuttleworthia	uncultured bacterium	0.000354035	0.00149309	NA	NA	NA	0.000631118	NA
	Firmicutes	Clostridia	Lachnospirales	Lachnospiraceae	[Ruminococcus] gauvreauii group	uncultured bacterium	0.000206702	NA	NA	NA	0.00124021	NA	NA
	Firmicutes	Clostridia	Lachnospirales	Lachnospiraceae	Lachnospiraceae FCS020 group	uncultured bacterium	0.000157779	NA	NA	NA	NA	0.000946677	NA
	Firmicutes	Clostridia	Lachnospirales	Lachnospiraceae	Anaerostignum	uncultured bacterium	0.000149309	0.000895854	NA	NA	NA	NA	NA
	Firmicutes	Clostridia	Lachnospirales	Lachnospiraceae	Tyzzerella	Anaerotignum lactatifermentans	0.000149309	0.000895854	NA	NA	NA	NA	NA
	Firmicutes	Clostridia	Lachnospirales	Defluviitaleaceae	Defluviitaleaceae UCG-011	uncultured bacterium	0.000469605	NA	0.00123984	NA	NA	0.00157779	NA
	Firmicutes	Clostridia	Oscillospirales	Oscillospiraceae	Unclassified	Unclassified	0.000583458	0.00119447	NA	NA	0.000620107	NA	0.00168617
	Firmicutes	Clostridia	Oscillospirales	Oscillospiraceae	uncultured	uncultured rumen	0.000547015	NA	NA	0.000895742	NA	0.00126224	0.00112411
	Firmicutes	Clostridia	Oscillospirales	Oscillospiraceae	uncultured	uncultured Ruminococcaceae	0.000140514	NA	NA	NA	NA	NA	0.000843085
	Firmicutes	Clostridia	Oscillospirales	Oscillospiraceae	uncultured	uncultured bacterium	9.36761e-05	NA	NA	NA	NA	NA	0.000562057
	Firmicutes	Clostridia	Oscillospirales	Oscillospiraceae	Subdoligranulum	uncultured bacterium	0.00250108	0.00238894	0.000929878	0.000895742	0.00310053	0.000946677	0.00674468
	Firmicutes	Clostridia	Oscillospirales	Oscillospiraceae	Subdoligranulum	Unclassified	0.00131942	0.00507651	NA	NA	NA	0.00284003	NA
	Firmicutes	Clostridia	Oscillospirales	Oscillospiraceae	Faecalibacterium	uncultured bacterium	0.00371201	0.00925716	0.00588923	0.00119432	NA	0.00284003	0.00309131
	Firmicutes	Clostridia	Oscillospirales	Oscillospiraceae	Negativibacillus	uncultured bacterium	0.000714673	0.00209033	0.000619919	NA	NA	0.00157779	NA
	Firmicutes	Clostridia	Oscillospirales	Oscillospiraceae	Incertae Sedis	Unclassified	0.00010332	NA	0.000619919	NA	NA	NA	NA
	Firmicutes	Clostridia	Oscillospirales	Oscillospiraceae	DTU089	uncultured bacterium	9.95393e-05	0.000597236	NA	NA	NA	NA	NA
	Firmicutes	Clostridia	Oscillospirales	Oscillospiraceae	UCG-005	gut metagenome	9.95268e-05	NA	NA	0.000597161	NA	NA	NA
	Firmicutes	Clostridia	Oscillospirales	Butyricicoccaceae	Butyricicoccus	Unclassified	0.000639047	0.00149309	0.000619919	0.000597161	NA	NA	0.00112411
	Firmicutes	Clostridia	Oscillospirales	Butyricicoccaceae	Butyricicoccus	uncultured bacterium	0.000398132	0.00119447	NA	0.00119432	NA	NA	NA
	Firmicutes	Clostridia	Oscillospirales	Butyricicoccaceae	Butyricicoccus	uncultured Firmicutes	0.000262966	NA	NA	NA	NA	0.00157779	NA
	Firmicutes	Clostridia	Oscillospirales	Butyricicoccaceae	Butyricicoccus	uncultured Butyricicoccus	0.000149309	0.000895854	NA	NA	NA	NA	NA
	Firmicutes	Clostridia	Oscillospirales	Unclassified	Unclassified	Unclassified	0.00015498	NA	0.000929878	NA	NA	NA	NA
	Firmicutes	Clostridia	Oscillospirales	[Eubacterium] coprostanoligenes group	[Eubacterium] coprostanoligenes group	uncultured bacterium	9.95268e-05	NA	NA	0.000597161	NA	NA	NA
	Firmicutes	Clostridia	Peptostreptococcales-Tissierellales	Peptostreptococcaceae	Romboutsia	Unclassified	0.00473142	0.00358342	NA	0.00238864	0.00155027	0.018618	0.00224823
	Firmicutes	Clostridia	Peptostreptococcales-Tissierellales	Peptostreptococcaceae	Romboutsia	uncultured bacterium	0.000616295	0.000597236	NA	NA	0.00310053	NA	NA
	Firmicutes	Clostridia	Peptostreptococcales-Tissierellales	Anaerovoracaceae	Family XIII AD3011 group	uncultured bacterium	9.36761e-05	NA	NA	NA	NA	NA	0.000562057
	Firmicutes	Clostridia	Clostridia UCG-014	Clostridia UCG-014	Clostridia UCG-014	uncultured bacterium	0.00137072	0.0032848	0.000619919	0.000597161	NA	0.000631118	0.00309131
	Firmicutes	Clostridia	Clostridia UCG-014	Clostridia UCG-014	Clostridia UCG-014	Unclassified	0.00100444	0.00179171	0.00247967	NA	NA	0.000631118	0.00112411
	Firmicutes	Clostridia	Clostridia UCG-014	Clostridia UCG-014	Clostridia UCG-014	uncultured rumen	0.000187352	NA	NA	NA	NA	NA	0.00112411
	Firmicutes	Clostridia	Clostridia UCG-014	Clostridia UCG-014	Clostridia UCG-014	unidentified rumen	9.36761e-05	NA	NA	NA	NA	NA	0.000562057
	Firmicutes	Clostridia	Unclassified	Unclassified	Unclassified	Unclassified	0.00176435	0.0032848	0.00185976	0.00179148	0.00186032	0.000946677	0.000843085
	Firmicutes	Clostridia	Clostridia vadinBB60 group	Clostridia vadinBB60 group	Clostridia vadinBB60 group	uncultured bacterium	0.000889991	0.00477789	NA	NA	NA	NA	0.000562057
	Firmicutes	Clostridia	Christensenellales	Christensenellaceae	Christensenellaceae R-7 group	uncultured bacterium	0.000437049	0.000597236	0.000619919	NA	NA	NA	0.00140514
	Firmicutes	Clostridia	Monoglobales	Monoglobaceae	Monoglobus	uncultured bacterium	0.000403863	0.000895854	NA	0.000597161	0.00093016	NA	NA
	Firmicutes	Clostridia	Peptococcales	Peptococcaceae	uncultured	uncultured bacterium	0.000258378	NA	NA	NA	0.00155027	NA	NA
	Firmicutes	Negativicutes	Veillonellales-Selenomonadales	Selenomonadaceae	Megamonas	Unclassified	0.00207283	0.00238894	0.000619919	0.00477729	0.0046508	NA	NA
	Campylobacterota	Campylobacteria	Campylobacterales	Helicobacteraceae	Helicobacter	Helicobacter brantae	0.624092	0.958862	0.45967	1.12893	0.58104	0.262229	0.353815
	Campylobacterota	Campylobacteria	Campylobacterales	Helicobacteraceae	Helicobacter	Helicobacter canadensis (BLAST)	0.000199079	0.00119447	NA	NA	NA	NA	NA
	Campylobacterota	Campylobacteria	Campylobacterales	Campylobacteraceae	Campylobacter	Campylobacter jejuni	0.000540432	0.000597236	NA	NA	0.00124021	NA	0.00140514
	Actinobacteriota	Actinobacteria	Corynebacteriales	Corynebacteriaceae	Corynebacterium	Corynebacterium glutamicum	0.181796	0.324598	0.147851	0.0907685	0.151306	0.0971922	0.279061
	Actinobacteriota	Actinobacteria	Corynebacteriales	Corynebacteriaceae	Corynebacterium	Corynebacterium stationis	0.180925	0.397461	0.101977	0.0265737	0.110689	0.123699	0.32515
	Actinobacteriota	Actinobacteria	Corynebacteriales	Corynebacteriaceae	Corynebacterium	Corynebacterium falsenii	0.0357692	0.0158268	0.07594	0.0125404	0.0151926	0.0807831	0.0143324
	Actinobacteriota	Actinobacteria	Corynebacteriales	Corynebacteriaceae	Corynebacterium	Unclassified	0.021857	NA	NA	0.126001	0.00093016	0.00252447	0.00168617
	Actinobacteriota	Actinobacteria	Corynebacteriales	Corynebacteriaceae	Corynebacterium	Corynebacterium sp.	0.00794258	0.0110489	0.0068191	0.00597161	0.00992171	0.00883565	0.00505851
	Actinobacteriota	Actinobacteria	Propionibacteriales	Propionibacteriaceae	Tessaracoccus	metagenome	0.0545109	0.0385217	0.0309959	0.0391141	0.0883652	0.117703	0.0123652
	Actinobacteriota	Actinobacteria	Propionibacteriales	Propionibacteriaceae	Tessaracoccus	Tessaracoccus flavescens	0.0104447	0.0194102	0.00650915	0.00597161	0.0263545	0.00189335	0.00252926
	Actinobacteriota	Actinobacteria	Micrococcales	Micrococcaceae	Rothia	uncultured actinobacterium	0.0194763	0.0170212	0.0269665	0.0107489	0.00744128	0.0451249	0.00955496
	Actinobacteriota	Actinobacteria	Bifidobacteriales	Bifidobacteriaceae	Bifidobacterium	Bifidobacterium pullorum	0.00364374	0.00537512	0.00464939	0.000597161	0.00310053	0.00504894	0.00309131
	Actinobacteriota	Coriobacteriia	Coriobacteriales	Eggerthellaceae	uncultured	uncultured bacterium	0.000197027	NA	NA	NA	0.000620107	NA	0.000562057
	Actinobacteriota	Coriobacteriia	Coriobacteriales	Eggerthellaceae	CHKCI002	Coriobacteriaceae bacterium	0.00240173	0.00597236	0.0015498	0.00179148	0.00341059	NA	0.00168617
	Actinobacteriota	Coriobacteriia	Coriobacteriales	Eggerthellaceae	Gordonibacter	Gordonibacter urolithinfaciens	0.000697479	0.00179171	0.000619919	NA	0.00093016	NA	0.000843085
	Cyanobacteria	Cyanobacteriia	Chloroplast	Chloroplast	Chloroplast	Unclassified	0.144894	0.175289	0.0821392	0.144513	0.206806	0.111392	0.149226
	Proteobacteria	Gammaproteobacteria	Enterobacterales	Enterobacteriaceae	Unclassified	Unclassified	0.0055442	0.00865992	NA	NA	0.0040307	0.00568006	0.0148945
	Proteobacteria	Gammaproteobacteria	Enterobacterales	Enterobacteriaceae	Escherichia-Shigella	Unclassified	0.0936556	0.0776407	0.0464939	0.0409055	0.0601504	0.0366048	0.300138
	Proteobacteria	Gammaproteobacteria	Enterobacterales	Enterobacteriaceae	Citrobacter	Unclassified	0.0102421	0.0200074	0.00402947	0.0223935	0.00589102	0.00126224	0.00786879
	Proteobacteria	Gammaproteobacteria	Enterobacterales	Pasteurellaceae	Gallibacterium	Gallibacterium anatis	0.012707	0.00955578	0.00898882	0.0429956	0.00589102	0.00347115	0.00533954
	Proteobacteria	Gammaproteobacteria	Burkholderiales	Burkholderiaceae	Ralstonia	Unclassified	0.00629983	0.00418065	0.00340955	0.00895742	0.0102318	0.00568006	0.00533954
	Proteobacteria	Alphaproteobacteria	Rickettsiales	Mitochondria	Mitochondria	Triticum aestivum	0.0083194	0.0104516	0.00402947	0.0101517	0.0161228	0.00410227	0.00505851
	Bacteroidota	Bacteroidia	Bacteroidales	Unclassified	Unclassified	Unclassified	0.00038935	0.000895854	NA	0.000597161	NA	NA	0.000843085
	Bacteroidota	Bacteroidia	Bacteroidales	Rikenellaceae	Alistipes	gut metagenome	0.0185981	0.0528554	0.0198374	0.0158248	0.0127122	0.00220891	0.00814982
	Bacteroidota	Bacteroidia	Bacteroidales	Rikenellaceae	Alistipes	uncultured bacterium	0.00346075	0.0107502	0.00216972	0.00268722	NA	0.00347115	0.00168617
	Bacteroidota	Bacteroidia	Bacteroidales	Rikenellaceae	Alistipes	Alistipes sp.	0.00137955	0.00447927	0.0015498	NA	NA	NA	0.00224823
	Bacteroidota	Bacteroidia	Bacteroidales	Rikenellaceae	Alistipes	Alistipes inops	0.000298618	0.00179171	NA	NA	NA	NA	NA
	Bacteroidota	Bacteroidia	Bacteroidales	Rikenellaceae	Rikenella	Rikenella microfusus	0.00254142	0.00418065	0.00588923	0.00268722	0.00186032	0.000631118	NA
	Bacteroidota	Bacteroidia	Bacteroidales	Barnesiellaceae	uncultured	uncultured bacterium	0.000497697	0.00298618	NA	NA	NA	NA	NA
	Bacteroidota	Bacteroidia	Bacteroidales	Bacteroidaceae	Bacteroides	Bacteroides salanitronis	0.000398139	0.00149309	NA	0.000895742	NA	NA	NA
	NA = not available

## Sheet: Relative Abundance (%) Ceca
	Table 3. Mean relative abundance (%) per treatment of phyla, classes, orders, families, genera, and species detected in cecal digesta samples taken from broiler chickens fed 20 g/kg or 40 g/kg of rapeseed oil combined with no carrier (NC), a silica-based carrier (SC), or a lignocellulose-based carrier (LC).
								Treatment (Carrier + Oil/Carrier inclusion)
	Phylum	Class	Order	Family	Genus	Species	Mean Relative Abundance	NC + 20 g/kg	SC + 20 g/kg	LC + 20 g/kg	NC + 40 g/kg	SC + 40 g/kg	LC + 40 g/kg
	Firmicutes						72.5621	70.3764	72.4304	71.1377	70.5762	75.5113	75.3408
	Bacteroidota						25.988	28.4941	25.7635	26.7793	28.7436	23.4526	22.6948
	Actinobacteriota						0.619296	0.64236	0.948481	1.06066	0.392144	0.275707	0.396421
	Campylobacterota						0.463171	0.274586	0.485802	0.770534	0.108515	0.421414	0.718175
	Proteobacteria						0.253831	0.117615	0.25784	0.163785	0.0755351	0.182133	0.726079
	Desulfobacterota						0.0973249	0.0832353	0.100271	0.0687547	0.0857483	0.140907	0.105033
	Cyanobacteria						0.0162802	0.0117615	0.0137105	0.0192688	0.0182987	0.015923	0.0187187
	Firmicutes	Clostridia					53.6279	57.6044	56.4755	54.3284	52.7576	50.4974	50.1043
	Firmicutes	Bacilli					18.044	17.1341	18.186	16.1717	17.1423	19.2231	20.4068
	Firmicutes	Negativicutes					0.881416	0.592136	0.840864	1.92336	1.22751	0.644621	0.0600026
	Firmicutes	Incertae Sedis					0.00879983	0.0101913	0.00894304	0.00695758	0.0102913	0.0113091	0.0051066
	Bacteroidota	Bacteroidia					25.988	22.6948	23.4526	25.7635	26.7793	28.4941	28.7436
	Actinobacteriota	Actinobacteria					0.435219	0.167637	0.0759068	0.797256	0.928189	0.516149	0.126176
	Actinobacteriota	Coriobacteriia					0.184077	0.228784	0.199801	0.151225	0.132473	0.12621	0.265969
	Campylobacterota	Campylobacteria					0.463171	0.718175	0.421414	0.485802	0.770534	0.274586	0.108515
	Proteobacteria	Gammaproteobacteria					0.253831	0.726079	0.182133	0.25784	0.163785	0.117615	0.0755351
	Desulfobacterota	Desulfovibrionia					0.0973249	0.105033	0.140907	0.100271	0.0687547	0.0832353	0.0857483
	Cyanobacteria	Cyanobacteriia					0.0135427	0.0180948	0.0143961	0.0114595	0.0102913	0.0106306	0.0163837
	Cyanobacteria	Vampirivibrionia					0.00273754	0.000623957	0.00152686	0.00225098	0.00897753	0.00113091	0.00191498
	Firmicutes	Clostridia	Lachnospirales				22.1541	20.2705	21.5926	20.6903	25.0151	22.2045	23.1517
	Firmicutes	Clostridia	Oscillospirales				21.1575	20.0427	22.2047	22.0536	17.018	22.7169	22.9092
	Firmicutes	Clostridia	Clostridia UCG-014				3.8453	3.93445	3.75013	3.68911	2.2669	4.4905	4.9407
	Firmicutes	Clostridia	Clostridia vadinBB60 group				3.58515	3.4217	3.70143	3.78479	2.49968	3.9598	4.14349
	Firmicutes	Clostridia	Peptostreptococcales-Tissierellales				0.923507	0.581969	1.17337	0.714261	0.90323	1.26555	0.902658
	Firmicutes	Clostridia	Unclassified				0.762772	1.0764	0.84289	0.769659	0.739393	0.72046	0.427827
	Firmicutes	Clostridia	Christensenellales				0.745637	0.853388	0.67202	0.671344	1.0526	0.641282	0.583192
	Firmicutes	Clostridia	Monoglobales				0.309597	0.221207	0.26582	0.252466	0.422997	0.344634	0.350456
	Firmicutes	Clostridia	Peptococcales				0.134016	0.0873066	0.117665	0.123715	0.177242	0.119095	0.179076
	Firmicutes	Clostridia	Eubacteriales				0.00761071	0.00452366	0.00695758	0.00634996	0.008511	0.0085068	0.0108153
	Firmicutes	Clostridia	Clostridiales				0.0026927	0.00316656	0.000818538	0.00197068	0.000638325	0.00436246	0.00519965
	Firmicutes	Bacilli	Lactobacillales				14.5735	15.4105	12.0966	13.8326	17.1922	14.3521	14.5569
	Firmicutes	Bacilli	Erysipelotrichales				2.60645	2.76803	3.16406	2.46772	2.53351	2.74551	1.95985
	Firmicutes	Bacilli	RF39				0.395322	0.400118	0.363636	0.358444	0.407039	0.490995	0.351704
	Firmicutes	Bacilli	Acholeplasmatales				0.346723	0.493079	0.391671	0.423476	0.173199	0.365138	0.233776
	Firmicutes	Bacilli	Unclassified				0.0855288	0.0943183	0.0892207	0.0391946	0.0904294	0.172972	0.0270382
	Firmicutes	Bacilli	Paenibacillales				0.0231479	0.034606	0.0413362	0.018174	0.00361718	0.0396984	0.0014559
	Firmicutes	Bacilli	Izemoplasmatales				0.0133262	0.0223921	0.0251701	0.00262757	0.0068088	0.0196311	0.00332777
	Firmicutes	Negativicutes	Veillonellales-Selenomonadales				0.857019	0.615896	1.92336	1.13401	0.0600026	0.817743	0.591096
	Firmicutes	Negativicutes	Acidaminococcales				0.0243973	0.0287252	NA	0.0934976	NA	0.023121	0.00103993
	Firmicutes	Incertae Sedis	DTU014				0.00879983	0.0113091	0.00695758	0.0102913	0.0051066	0.00894304	0.0101913
	Bacteroidota	Bacteroidia	Bacteroidales				25.9737	28.4694	25.7117	26.7725	28.7436	23.4504	22.6948
	Bacteroidota	Bacteroidia	Flavobacteriales				0.0142326	0.0246539	0.0517725	0.00678789	NA	0.00218123	NA
	Actinobacteriota	Actinobacteria	Bifidobacteriales				0.43482	0.515471	0.797256	0.927751	0.124899	0.0759068	0.167637
	Actinobacteriota	Actinobacteria	Corynebacteriales				0.000325866	0.000678549	NA	NA	0.00127665	NA	NA
	Actinobacteriota	Actinobacteria	Propionibacteriales				7.2988e-05	NA	NA	0.000437928	NA	NA	NA
	Actinobacteriota	Coriobacteriia	Coriobacteriales				0.184077	0.12621	0.151225	0.132473	0.265969	0.199801	0.228784
	Campylobacterota	Campylobacteria	Campylobacterales				0.463171	0.274586	0.485802	0.770534	0.108515	0.421414	0.718175
	Proteobacteria	Gammaproteobacteria	Enterobacterales				0.218933	0.117615	0.110707	0.163785	0.0738329	0.181478	0.666179
	Proteobacteria	Gammaproteobacteria	Burkholderiales				0.0348981	NA	0.147132	NA	0.0017022	0.000654369	0.0598999
	Desulfobacterota	Desulfovibrionia	Desulfovibrionales				0.0973249	0.0832353	0.100271	0.0687547	0.0857483	0.140907	0.105033
	Cyanobacteria	Cyanobacteriia	Chloroplast				0.0135427	0.0106306	0.0114595	0.0102913	0.0163837	0.0143961	0.0180948
	Cyanobacteria	Vampirivibrionia	Gastranaerophilales				0.00273754	0.00113091	0.00225098	0.00897753	0.00191498	0.00152686	0.000623957
	Firmicutes	Clostridia	Lachnospirales	Lachnospiraceae			21.9236	20.0683	21.3943	20.4466	24.8955	21.929	22.8079
	Firmicutes	Clostridia	Lachnospirales	Defluviitaleaceae			0.230512	0.202208	0.198291	0.243707	0.11958	0.275489	0.343801
	Firmicutes	Clostridia	Oscillospirales	Oscillospiraceae			18.4973	17.3763	19.462	19.5125	14.7251	19.7281	20.1796
	Firmicutes	Clostridia	Oscillospirales	Butyricicoccaceae			1.56626	1.39532	1.70522	1.51939	1.2975	1.88633	1.5938
	Firmicutes	Clostridia	Oscillospirales	[Eubacterium] coprostanoligenes group			0.527525	0.700489	0.409474	0.570401	0.46236	0.487069	0.535356
	Firmicutes	Clostridia	Oscillospirales	Unclassified			0.358746	0.328644	0.413566	0.23889	0.420656	0.38695	0.363767
	Firmicutes	Clostridia	Oscillospirales	UCG-010			0.195099	0.22754	0.205248	0.199476	0.109154	0.208089	0.221089
	Firmicutes	Clostridia	Oscillospirales	Hungateiclostridiaceae			0.0126132	0.0144757	0.00920856	0.0129189	0.00319163	0.0202854	0.0155989
	Firmicutes	Clostridia	Clostridia UCG-014	Clostridia UCG-014			3.8453	3.93445	3.75013	3.68911	2.2669	4.4905	4.9407
	Firmicutes	Clostridia	Clostridia vadinBB60 group	Clostridia vadinBB60 group			3.58515	3.4217	3.70143	3.78479	2.49968	3.9598	4.14349
	Firmicutes	Clostridia	Peptostreptococcales-Tissierellales	Peptostreptococcaceae			0.61927	0.323668	0.908987	0.423914	0.613218	0.920043	0.525788
	Firmicutes	Clostridia	Peptostreptococcales-Tissierellales	Anaerovoracaceae			0.304237	0.258301	0.264388	0.290346	0.290012	0.345507	0.37687
	Firmicutes	Clostridia	Unclassified	Unclassified			0.762772	1.0764	0.84289	0.769659	0.739393	0.72046	0.427827
	Firmicutes	Clostridia	Christensenellales	Christensenellaceae			0.745637	0.853388	0.67202	0.671344	1.0526	0.641282	0.583192
	Firmicutes	Clostridia	Monoglobales	Monoglobaceae			0.309597	0.221207	0.26582	0.252466	0.422997	0.344634	0.350456
	Firmicutes	Clostridia	Peptococcales	Peptococcaceae			0.134016	0.0873066	0.117665	0.123715	0.177242	0.119095	0.179076
	Firmicutes	Clostridia	Eubacteriales	Anaerofustaceae			0.00761071	0.00452366	0.00695758	0.00634996	0.008511	0.0085068	0.0108153
	Firmicutes	Clostridia	Clostridiales	Clostridiaceae			0.0026927	0.00316656	0.000818538	0.00197068	0.000638325	0.00436246	0.00519965
	Firmicutes	Bacilli	Unclassified	Unclassified			0.0855288	0.0943183	0.0892207	0.0391946	0.0904294	0.172972	0.0270382
	Firmicutes	Bacilli	Lactobacillales	Lactobacillaceae			9.28271	9.62974	7.0648	9.18182	12.2129	7.98897	9.6181
	Firmicutes	Bacilli	Lactobacillales	Streptococcaceae			4.33525	4.78219	3.39857	3.49138	4.22401	5.8169	4.29844
	Firmicutes	Bacilli	Lactobacillales	Enterococcaceae			0.95552	0.998598	1.63319	1.15941	0.755351	0.54618	0.640388
	Firmicutes	Bacilli	Erysipelotrichales	Erysipelatoclostridiaceae			2.18494	2.35208	2.6492	2.00965	2.24158	2.33697	1.52017
	Firmicutes	Bacilli	Erysipelotrichales	Erysipelotrichaceae			0.421506	0.41595	0.514861	0.458073	0.291927	0.408544	0.439682
	Firmicutes	Bacilli	RF39	RF39			0.395322	0.400118	0.363636	0.358444	0.407039	0.490995	0.351704
	Firmicutes	Bacilli	Acholeplasmatales	Acholeplasmataceae			0.346723	0.493079	0.391671	0.423476	0.173199	0.365138	0.233776
	Firmicutes	Bacilli	Paenibacillales	Paenibacillaceae			0.0231479	0.034606	0.0413362	0.018174	0.00361718	0.0396984	0.0014559
	Firmicutes	Bacilli	Izemoplasmatales	Izemoplasmatales			0.0133262	0.0223921	0.0251701	0.00262757	0.0068088	0.0196311	0.00332777
	Firmicutes	Negativicutes	Veillonellales-Selenomonadales	Selenomonadaceae			0.857019	0.615896	1.92336	1.13401	0.0600026	0.817743	0.591096
	Firmicutes	Negativicutes	Acidaminococcales	Acidaminococcaceae			0.0243973	0.0287252	NA	0.0934976	NA	0.023121	0.00103993
	Firmicutes	Incertae Sedis	DTU014	DTU014			0.00879983	0.0113091	0.00695758	0.0102913	0.0051066	0.00894304	0.0101913
	Bacteroidota	Bacteroidia	Bacteroidales	Rikenellaceae			22.8993	23.9037	21.9673	22.0865	26.9756	20.9204	21.5423
	Bacteroidota	Bacteroidia	Bacteroidales	Barnesiellaceae			1.60358	1.55026	2.24034	1.65537	1.39112	1.82743	0.956943
	Bacteroidota	Bacteroidia	Bacteroidales	Bacteroidaceae			0.788912	2.0214	0.448559	2.13775	0.00659603	NA	0.119176
	Bacteroidota	Bacteroidia	Bacteroidales	Marinifilaceae			0.256	0.215552	0.229191	0.240641	0.186604	0.615761	0.0482527
	Bacteroidota	Bacteroidia	Bacteroidales	Unclassified			0.247302	0.581743	0.384918	0.42063	0.00042555	0.0717625	0.0243343
	Bacteroidota	Bacteroidia	Bacteroidales	Muribaculaceae			0.159706	0.196779	0.441397	0.231664	0.0706413	0.0150505	0.00270382
	Bacteroidota	Bacteroidia	Bacteroidales	Prevotellaceae			0.018933	NA	NA	NA	0.112558	NA	0.00103993
	Bacteroidota	Bacteroidia	Flavobacteriales	Flavobacteriaceae			0.0142326	0.0246539	0.0517725	0.00678789	NA	0.00218123	NA
	Actinobacteriota	Actinobacteria	Bifidobacteriales	Bifidobacteriaceae			0.43482	0.515471	0.797256	0.927751	0.124899	0.0759068	0.167637
	Actinobacteriota	Actinobacteria	Corynebacteriales	Corynebacteriaceae			0.000325866	0.000678549	NA	NA	0.00127665	NA	NA
	Actinobacteriota	Actinobacteria	Propionibacteriales	Propionibacteriaceae			7.2988e-05	NA	NA	0.000437928	NA	NA	NA
	Actinobacteriota	Coriobacteriia	Coriobacteriales	Eggerthellaceae			0.181217	0.12621	0.143449	0.127875	0.265969	0.199801	0.224001
	Actinobacteriota	Coriobacteriia	Coriobacteriales	Coriobacteriaceae			0.00285967	NA	0.00777611	0.00459824	NA	NA	0.00478367
	Campylobacterota	Campylobacteria	Campylobacterales	Helicobacteraceae			0.429333	0.237718	0.420115	0.750828	0.107026	0.36252	0.697792
	Campylobacterota	Campylobacteria	Campylobacterales	Campylobacteraceae			0.0338379	0.0368678	0.0656877	0.0197068	0.00148943	0.0588932	0.0203826
	Proteobacteria	Gammaproteobacteria	Enterobacterales	Enterobacteriaceae			0.218791	0.117615	0.110707	0.163785	0.0729818	0.181478	0.666179
	Proteobacteria	Gammaproteobacteria	Enterobacterales	Pasteurellaceae			0.00014185	NA	NA	NA	0.0008511	NA	NA
	Proteobacteria	Gammaproteobacteria	Burkholderiales	Sutterellaceae			0.0348981	NA	0.147132	NA	0.0017022	0.000654369	0.0598999
	Desulfobacterota	Desulfovibrionia	Desulfovibrionales	Desulfovibrionaceae			0.0973249	0.0832353	0.100271	0.0687547	0.0857483	0.140907	0.105033
	Cyanobacteria	Cyanobacteriia	Chloroplast	Chloroplast			0.0135427	0.0106306	0.0114595	0.0102913	0.0163837	0.0143961	0.0180948
	Cyanobacteria	Vampirivibrionia	Gastranaerophilales	Gastranaerophilales			0.00273754	0.00113091	0.00225098	0.00897753	0.00191498	0.00152686	0.000623957
	Firmicutes	Clostridia	Lachnospirales	Lachnospiraceae	Unclassified		10.4279	9.77291	9.84845	9.12861	12.4861	10.3628	10.9683
	Firmicutes	Clostridia	Lachnospirales	Lachnospiraceae	uncultured		2.60659	1.8443	2.1104	2.38518	3.98804	2.37841	2.93322
	Firmicutes	Clostridia	Lachnospirales	Lachnospiraceae	Blautia		2.18177	1.65498	2.20432	2.10249	2.2852	2.29662	2.54699
	Firmicutes	Clostridia	Lachnospirales	Lachnospiraceae	[Ruminococcus] torques group		1.46869	1.56496	2.0357	1.66478	0.71386	1.69721	1.1356
	Firmicutes	Clostridia	Lachnospirales	Lachnospiraceae	Sellimonas		0.837487	0.691667	0.828975	0.796153	0.928125	0.882962	0.897043
	Firmicutes	Clostridia	Lachnospirales	Lachnospiraceae	Lachnoclostridium		0.781168	0.795033	0.710287	0.888118	0.845568	0.792223	0.655779
	Firmicutes	Clostridia	Lachnospirales	Lachnospiraceae	Shuttleworthia		0.760167	0.892744	0.752032	0.859653	0.739819	0.644335	0.672418
	Firmicutes	Clostridia	Lachnospirales	Lachnospiraceae	Fusicatenibacter		0.540169	0.625848	0.724611	0.371144	0.809396	0.455441	0.254575
	Firmicutes	Clostridia	Lachnospirales	Lachnospiraceae	[Eubacterium] hallii group		0.5086	0.6453	0.54576	0.562081	0.230223	0.546398	0.521836
	Firmicutes	Clostridia	Lachnospirales	Lachnospiraceae	Eisenbergiella		0.46264	0.342441	0.385122	0.391289	0.657688	0.459367	0.539931
	Firmicutes	Clostridia	Lachnospirales	Lachnospiraceae	Anaerostipes		0.432353	0.282955	0.351767	0.302608	0.470233	0.425122	0.761436
	Firmicutes	Clostridia	Lachnospirales	Lachnospiraceae	CHKCI001		0.306068	0.376595	0.361999	0.484348	0.135325	0.326312	0.15183
	Firmicutes	Clostridia	Lachnospirales	Lachnospiraceae	Tyzzerella		0.254188	0.195648	0.160433	0.186338	0.302992	0.260003	0.419715
	Firmicutes	Clostridia	Lachnospirales	Lachnospiraceae	Lachnospiraceae UCG-010		0.0879793	0.0569981	0.0789889	0.0814546	0.0672369	0.104263	0.138935
	Firmicutes	Clostridia	Lachnospirales	Lachnospiraceae	Lachnospiraceae FCS020 group		0.0762746	0.0771284	0.0732592	0.0818925	0.0761735	0.0730712	0.0761228
	Firmicutes	Clostridia	Lachnospirales	Lachnospiraceae	Marvinbryantia		0.0471822	0.0554148	0.0491123	0.030217	0.074684	0.0634738	0.0101913
	Firmicutes	Clostridia	Lachnospirales	Lachnospiraceae	Catenibacillus		0.043647	0.0384511	0.0583209	0.0278084	0.0248947	0.0512589	0.0611478
	Firmicutes	Clostridia	Lachnospirales	Lachnospiraceae	[Ruminococcus] gauvreauii group		0.0254532	0.0377726	0.0223052	0.0249619	0.023618	0.0261748	0.0178868
	Firmicutes	Clostridia	Lachnospirales	Lachnospiraceae	Frisingicoccus		0.0223577	0.0477246	0.0290581	0.0148896	0.00382995	0.0259566	0.0126871
	Firmicutes	Clostridia	Lachnospirales	Lachnospiraceae	Roseburia		0.014357	0.0162852	0.0198496	0.024086	0.00404273	0.00981553	0.0120632
	Firmicutes	Clostridia	Lachnospirales	Lachnospiraceae	Anaerostignum		0.0140608	0.0217136	0.0208727	0.0118241	NA	0.0224667	0.00748749
	Firmicutes	Clostridia	Lachnospirales	Lachnospiraceae	UC5-1-2E3		0.00931527	0.0167375	0.0133012	0.0109482	0.0108515	0.00218123	0.00187187
	Firmicutes	Clostridia	Lachnospirales	Lachnospiraceae	[Eubacterium] ventriosum group		0.00805692	0.00633312	0.00491123	0.00875856	0.00978765	0.00981553	0.0087354
	Firmicutes	Clostridia	Lachnospirales	Lachnospiraceae	Herbinix		0.00507602	0.00769022	0.00143244	0.00700685	0.00276608	0.0115605	NA
	Firmicutes	Clostridia	Lachnospirales	Lachnospiraceae	Lachnospiraceae UCG-002		0.00211325	0.000678549	0.00306952	NA	0.0051066	0.00174498	0.00207986
	Firmicutes	Clostridia	Lachnospirales	Defluviitaleaceae	Defluviitaleaceae UCG-011		0.230512	0.202208	0.198291	0.243707	0.11958	0.275489	0.343801
	Firmicutes	Clostridia	Oscillospirales	Oscillospiraceae	Faecalibacterium		8.70863	8.2464	9.65302	9.9263	6.16835	9.42291	8.83482
	Firmicutes	Clostridia	Oscillospirales	Oscillospiraceae	Subdoligranulum		2.70224	2.01122	2.46667	2.35364	2.90459	3.03496	3.44237
	Firmicutes	Clostridia	Oscillospirales	Oscillospiraceae	uncultured		1.65099	1.70406	1.67882	1.60282	1.59262	1.70659	1.62104
	Firmicutes	Clostridia	Oscillospirales	Oscillospiraceae	Unclassified		1.51714	1.73347	1.67146	1.72171	0.953019	1.5502	1.47296
	Firmicutes	Clostridia	Oscillospirales	Oscillospiraceae	Negativibacillus		1.15235	0.800009	0.996775	1.02519	1.27537	1.00249	1.81426
	Firmicutes	Clostridia	Oscillospirales	Oscillospiraceae	Colidextribacter		0.572893	0.68737	0.743028	0.669154	0.245117	0.669856	0.422835
	Firmicutes	Clostridia	Oscillospirales	Oscillospiraceae	Incertae Sedis		0.468702	0.400796	0.396991	0.432235	0.391506	0.572137	0.61855
	Firmicutes	Clostridia	Oscillospirales	Oscillospiraceae	UCG-005		0.371808	0.527006	0.394331	0.39523	0.179582	0.38237	0.352328
	Firmicutes	Clostridia	Oscillospirales	Oscillospiraceae	Oscillibacter		0.364048	0.367773	0.450196	0.42917	0.155539	0.331111	0.450497
	Firmicutes	Clostridia	Oscillospirales	Oscillospiraceae	Candidatus Soleaferrea		0.284207	0.257622	0.264797	0.285529	0.377676	0.234264	0.285357
	Firmicutes	Clostridia	Oscillospirales	Oscillospiraceae	Paludicola		0.19899	0.123044	0.16821	0.208016	0.108515	0.233828	0.352328
	Firmicutes	Clostridia	Oscillospirales	Oscillospiraceae	NK4A214 group		0.179308	0.150864	0.169642	0.180207	0.142985	0.169045	0.263102
	Firmicutes	Clostridia	Oscillospirales	Oscillospiraceae	Ruminococcus		0.0765197	0.103139	0.118893	0.0335015	0.0287246	0.133055	0.0418052
	Firmicutes	Clostridia	Oscillospirales	Oscillospiraceae	DTU089		0.0674361	0.0685334	0.0650738	0.0440118	0.0976637	0.07089	0.058444
	Firmicutes	Clostridia	Oscillospirales	Oscillospiraceae	Anaerotruncus		0.0540145	0.0540577	0.0495216	0.0359101	0.0289374	0.118223	0.0374374
	Firmicutes	Clostridia	Oscillospirales	Oscillospiraceae	Fournierella		0.0530613	0.0646883	0.0779658	0.091527	0.00361718	0.0554032	0.0251663
	Firmicutes	Clostridia	Oscillospirales	Oscillospiraceae	Intestinimonas		0.0325013	0.0117615	0.0321276	0.0212395	0.0568109	0.0148324	0.058236
	Firmicutes	Clostridia	Oscillospirales	Oscillospiraceae	Ruminococcaceae		0.0225468	0.0443319	0.031923	0.0271515	0.00957488	0.0143961	0.00790346
	Firmicutes	Clostridia	Oscillospirales	Oscillospiraceae	Anaerofilum		0.0131082	0.0167375	0.023533	0.0208016	NA	0.00676181	0.0108153
	Firmicutes	Clostridia	Oscillospirales	Oscillospiraceae	UCG-003		0.00390016	0.0013571	0.00654831	0.00656892	0.00489383	0.00174498	0.00228784
	Firmicutes	Clostridia	Oscillospirales	Oscillospiraceae	Oscillospira		0.00287401	0.00203565	0.00245561	0.00262757	NA	0.00305372	0.00707152
	Firmicutes	Clostridia	Oscillospirales	Butyricicoccaceae	Butyricicoccus		1.44214	1.25554	1.56361	1.41079	1.18133	1.74738	1.49417
	Firmicutes	Clostridia	Oscillospirales	Butyricicoccaceae	Unclassified		0.0782078	0.0947707	0.100476	0.0654702	0.0646836	0.092266	0.0515805
	Firmicutes	Clostridia	Oscillospirales	Butyricicoccaceae	UCG-009		0.0459154	0.0450104	0.0411315	0.0431359	0.0514916	0.0466783	0.0480447
	Firmicutes	Clostridia	Oscillospirales	[Eubacterium] coprostanoligenes group	[Eubacterium] coprostanoligenes group		0.527525	0.700489	0.409474	0.570401	0.46236	0.487069	0.535356
	Firmicutes	Clostridia	Oscillospirales	Unclassified	Unclassified		0.358746	0.328644	0.413566	0.23889	0.420656	0.38695	0.363767
	Firmicutes	Clostridia	Oscillospirales	UCG-010	UCG-010		0.195099	0.22754	0.205248	0.199476	0.109154	0.208089	0.221089
	Firmicutes	Clostridia	Oscillospirales	Hungateiclostridiaceae	Ruminiclostridium		0.0126132	0.0144757	0.00920856	0.0129189	0.00319163	0.0202854	0.0155989
	Firmicutes	Clostridia	Clostridia UCG-014	Clostridia UCG-014	Clostridia UCG-014		3.8453	3.93445	3.75013	3.68911	2.2669	4.4905	4.9407
	Firmicutes	Clostridia	Clostridia vadinBB60 group	Clostridia vadinBB60 group	Clostridia vadinBB60 group		3.58515	3.4217	3.70143	3.78479	2.49968	3.9598	4.14349
	Firmicutes	Clostridia	Peptostreptococcales-Tissierellales	Peptostreptococcaceae	Romboutsia		0.61927	0.323668	0.908987	0.423914	0.613218	0.920043	0.525788
	Firmicutes	Clostridia	Peptostreptococcales-Tissierellales	Anaerovoracaceae	Family XIII AD3011 group		0.187171	0.146793	0.15102	0.159187	0.211711	0.207435	0.246879
	Firmicutes	Clostridia	Peptostreptococcales-Tissierellales	Anaerovoracaceae	Family XIII UCG-001		0.0523065	0.048177	0.0595487	0.0575875	0.0336185	0.0647825	0.0501246
	Firmicutes	Clostridia	Peptostreptococcales-Tissierellales	Anaerovoracaceae	[Eubacterium] nodatum group		0.0387972	0.0429748	0.0409269	0.0514565	0.00893655	0.0423159	0.0461729
	Firmicutes	Clostridia	Peptostreptococcales-Tissierellales	Anaerovoracaceae	[Eubacterium] brachy group		0.0259629	0.0203565	0.012892	0.0221154	0.0357462	0.0309735	0.0336937
	Firmicutes	Clostridia	Unclassified	Unclassified	Unclassified		0.762772	1.0764	0.84289	0.769659	0.739393	0.72046	0.427827
	Firmicutes	Clostridia	Christensenellales	Christensenellaceae	Christensenellaceae R-7 group		0.745637	0.853388	0.67202	0.671344	1.0526	0.641282	0.583192
	Firmicutes	Clostridia	Monoglobales	Monoglobaceae	Monoglobus		0.309597	0.221207	0.26582	0.252466	0.422997	0.344634	0.350456
	Firmicutes	Clostridia	Peptococcales	Peptococcaceae	uncultured		0.134016	0.0873066	0.117665	0.123715	0.177242	0.119095	0.179076
	Firmicutes	Clostridia	Eubacteriales	Anaerofustaceae	Anaerofustis		0.00761071	0.00452366	0.00695758	0.00634996	0.008511	0.0085068	0.0108153
	Firmicutes	Clostridia	Clostridiales	Clostridiaceae	Candidatus Arthromitus		0.0026927	0.00316656	0.000818538	0.00197068	0.000638325	0.00436246	0.00519965
	Firmicutes	Bacilli	Unclassified	Unclassified	Unclassified		0.0855288	0.0943183	0.0892207	0.0391946	0.0904294	0.172972	0.0270382
	Firmicutes	Bacilli	Lactobacillales	Lactobacillaceae	Ligilactobacillus		4.62019	4.35922	3.73151	4.93589	5.80429	3.91792	4.97232
	Firmicutes	Bacilli	Lactobacillales	Lactobacillaceae	Lactobacillus		4.09077	4.61345	3.12027	3.74253	5.31491	3.65989	4.09358
	Firmicutes	Bacilli	Lactobacillales	Lactobacillaceae	Limosilactobacillus		0.571683	0.657061	0.213025	0.503398	1.09366	0.411162	0.551786
	Firmicutes	Bacilli	Lactobacillales	Lactobacillaceae	Weissella		6.93286e-05	NA	NA	NA	NA	NA	0.000415972
	Firmicutes	Bacilli	Lactobacillales	Streptococcaceae	Streptococcus		4.33467	4.78151	3.39857	3.49072	4.22188	5.8169	4.29844
	Firmicutes	Bacilli	Lactobacillales	Streptococcaceae	Lactococcus		0.000577199	0.000678549	NA	0.000656892	0.00212775	NA	NA
	Firmicutes	Bacilli	Lactobacillales	Enterococcaceae	Enterococcus		0.95552	0.998598	1.63319	1.15941	0.755351	0.54618	0.640388
	Firmicutes	Bacilli	Erysipelotrichales	Erysipelatoclostridiaceae	Erysipelatoclostridium		1.68275	1.81828	2.0664	1.49443	1.73837	1.85797	1.12104
	Firmicutes	Bacilli	Erysipelotrichales	Erysipelatoclostridiaceae	Unclassified		0.400634	0.385642	0.449173	0.394354	0.4547	0.369064	0.350872
	Firmicutes	Bacilli	Erysipelotrichales	Erysipelatoclostridiaceae	Erysipelotrichaceae UCG-003		0.101557	0.14815	0.133626	0.120868	0.0485127	0.109934	0.0482527
	Firmicutes	Bacilli	Erysipelotrichales	Erysipelotrichaceae	Unclassified		0.198842	0.13096	0.258453	0.218526	0.126388	0.239717	0.219009
	Firmicutes	Bacilli	Erysipelotrichales	Erysipelotrichaceae	Erysipelotrichaceae		0.143595	0.213517	0.128306	0.167726	0.107877	0.0977191	0.146422
	Firmicutes	Bacilli	Erysipelotrichales	Erysipelotrichaceae	Merdibacter		0.0446165	0.0499864	0.0439964	0.0477342	0.0417039	0.0412252	0.0430531
	Firmicutes	Bacilli	Erysipelotrichales	Erysipelotrichaceae	Holdemania		0.0196319	0.0131186	0.0317184	0.0151085	0.010426	0.0178861	0.029534
	Firmicutes	Bacilli	Erysipelotrichales	Erysipelotrichaceae	Turicibacter		0.00901949	0.000904732	0.0315137	0.00656892	0.00553215	0.00959741	NA
	Firmicutes	Bacilli	Erysipelotrichales	Erysipelotrichaceae	Dielma		0.00392562	0.00746404	0.00961782	0.0024086	NA	0.00239935	0.00166389
	Firmicutes	Bacilli	Erysipelotrichales	Erysipelotrichaceae	Faecalitalea		0.00187582	NA	0.0112549	NA	NA	NA	NA
	Firmicutes	Bacilli	RF39	RF39	RF39		0.395322	0.400118	0.363636	0.358444	0.407039	0.490995	0.351704
	Firmicutes	Bacilli	Acholeplasmatales	Acholeplasmataceae	Anaeroplasma		0.346723	0.493079	0.391671	0.423476	0.173199	0.365138	0.233776
	Firmicutes	Bacilli	Paenibacillales	Paenibacillaceae	Paenibacillus		0.0231479	0.034606	0.0413362	0.018174	0.00361718	0.0396984	0.0014559
	Firmicutes	Bacilli	Izemoplasmatales	Izemoplasmatales	Izemoplasmatales		0.0133262	0.0223921	0.0251701	0.00262757	0.0068088	0.0196311	0.00332777
	Firmicutes	Negativicutes	Veillonellales-Selenomonadales	Selenomonadaceae	Megamonas		0.857019	0.615896	1.92336	1.13401	0.0600026	0.817743	0.591096
	Firmicutes	Negativicutes	Acidaminococcales	Acidaminococcaceae	Phascolarctobacterium		0.0243973	0.0287252	NA	0.0934976	NA	0.023121	0.00103993
	Firmicutes	Incertae Sedis	DTU014	DTU014	DTU014		0.00879983	0.0113091	0.00695758	0.0102913	0.0051066	0.00894304	0.0101913
	Bacteroidota	Bacteroidia	Bacteroidales	Unclassified	Unclassified		0.247302	0.581743	0.384918	0.42063	0.00042555	0.0717625	0.0243343
	Bacteroidota	Bacteroidia	Bacteroidales	Rikenellaceae	Alistipes		21.4618	22.4055	20.8347	21.1543	24.7872	19.3163	20.2726
	Bacteroidota	Bacteroidia	Bacteroidales	Rikenellaceae	Rikenella		1.41807	1.49824	1.13265	0.93213	2.07264	1.60408	1.26871
	Bacteroidota	Bacteroidia	Bacteroidales	Rikenellaceae	Rikenellaceae RC9 gut group		0.0194649	NA	NA	NA	0.11575	NA	0.00103993
	Bacteroidota	Bacteroidia	Bacteroidales	Barnesiellaceae	uncultured		1.41208	1.44644	2.00849	1.42349	1.06941	1.64552	0.879156
	Bacteroidota	Bacteroidia	Bacteroidales	Barnesiellaceae	Coprobacter		0.124356	0.103818	0.231851	0.0630616	0.138091	0.131528	0.0777867
	Bacteroidota	Bacteroidia	Bacteroidales	Barnesiellaceae	Barnesiella		0.0671388	NA	NA	0.168821	0.183625	0.0503864	NA
	Bacteroidota	Bacteroidia	Bacteroidales	Bacteroidaceae	Bacteroides		0.788912	2.0214	0.448559	2.13775	0.00659603	NA	0.119176
	Bacteroidota	Bacteroidia	Bacteroidales	Marinifilaceae	Odoribacter		0.256	0.215552	0.229191	0.240641	0.186604	0.615761	0.0482527
	Bacteroidota	Bacteroidia	Bacteroidales	Muribaculaceae	Muribaculaceae		0.159706	0.196779	0.441397	0.231664	0.0706413	0.0150505	0.00270382
	Bacteroidota	Bacteroidia	Bacteroidales	Prevotellaceae	Prevotellaceae UCG-001		0.018933	NA	NA	NA	0.112558	NA	0.00103993
	Bacteroidota	Bacteroidia	Flavobacteriales	Flavobacteriaceae	uncultured		0.0142326	0.0246539	0.0517725	0.00678789	NA	0.00218123	NA
	Actinobacteriota	Actinobacteria	Bifidobacteriales	Bifidobacteriaceae	Bifidobacterium		0.43482	0.515471	0.797256	0.927751	0.124899	0.0759068	0.167637
	Actinobacteriota	Actinobacteria	Corynebacteriales	Corynebacteriaceae	Corynebacterium		0.000325866	0.000678549	NA	NA	0.00127665	NA	NA
	Actinobacteriota	Actinobacteria	Propionibacteriales	Propionibacteriaceae	Tessaracoccus		7.2988e-05	NA	NA	0.000437928	NA	NA	NA
	Actinobacteriota	Coriobacteriia	Coriobacteriales	Eggerthellaceae	CHKCI002		0.110877	0.0703429	0.0922902	0.0735719	0.169156	0.119095	0.140806
	Actinobacteriota	Coriobacteriia	Coriobacteriales	Eggerthellaceae	Gordonibacter		0.0386315	0.0309871	0.0245561	0.0221154	0.0648964	0.0449333	0.044301
	Actinobacteriota	Coriobacteriia	Coriobacteriales	Eggerthellaceae	Slackia		0.0227288	0.0201303	0.0202588	0.0308739	0.0185114	0.0181042	0.0284941
	Actinobacteriota	Coriobacteriia	Coriobacteriales	Eggerthellaceae	uncultured		0.0089799	0.00474984	0.00634367	0.00131378	0.0134048	0.017668	0.0103993
	Actinobacteriota	Coriobacteriia	Coriobacteriales	Coriobacteriaceae	Enorma		0.00285967	NA	0.00777611	0.00459824	NA	NA	0.00478367
	Campylobacterota	Campylobacteria	Campylobacterales	Helicobacteraceae	Helicobacter		0.429333	0.237718	0.420115	0.750828	0.107026	0.36252	0.697792
	Campylobacterota	Campylobacteria	Campylobacterales	Campylobacteraceae	Campylobacter		0.0338379	0.0368678	0.0656877	0.0197068	0.00148943	0.0588932	0.0203826
	Proteobacteria	Gammaproteobacteria	Enterobacterales	Enterobacteriaceae	Escherichia-Shigella		0.151008	0.095223	0.0988385	0.114737	0.0557471	0.118877	0.422627
	Proteobacteria	Gammaproteobacteria	Enterobacterales	Enterobacteriaceae	Unclassified		0.0676441	0.0223921	0.0118688	0.0490479	0.0172348	0.0626013	0.242719
	Proteobacteria	Gammaproteobacteria	Enterobacterales	Enterobacteriaceae	Citrobacter		0.000138657	NA	NA	NA	NA	NA	0.000831943
	Proteobacteria	Gammaproteobacteria	Enterobacterales	Pasteurellaceae	Gallibacterium		0.00014185	NA	NA	NA	0.0008511	NA	NA
	Proteobacteria	Gammaproteobacteria	Burkholderiales	Sutterellaceae	Sutterella		0.0348981	NA	0.147132	NA	0.0017022	0.000654369	0.0598999
	Desulfobacterota	Desulfovibrionia	Desulfovibrionales	Desulfovibrionaceae	Desulfovibrio		0.082628	0.0696643	0.0884021	0.0505807	0.0734074	0.114296	0.0994172
	Desulfobacterota	Desulfovibrionia	Desulfovibrionales	Desulfovibrionaceae	Mailhella		0.0125721	0.013571	0.0118688	0.0146706	0.00702158	0.0226848	0.00561562
	Desulfobacterota	Desulfovibrionia	Desulfovibrionales	Desulfovibrionaceae	uncultured		0.00212484	NA	NA	0.00350342	0.00531938	0.00392621	NA
	Cyanobacteria	Cyanobacteriia	Chloroplast	Chloroplast	Chloroplast		0.0135427	0.0106306	0.0114595	0.0102913	0.0163837	0.0143961	0.0180948
	Cyanobacteria	Vampirivibrionia	Gastranaerophilales	Gastranaerophilales	Gastranaerophilales		0.00273754	0.00113091	0.00225098	0.00897753	0.00191498	0.00152686	0.000623957
	Firmicutes	Clostridia	Lachnospirales	Lachnospiraceae	Unclassified	Unclassified	10.4279	9.77291	9.84845	9.12861	12.4861	10.3628	10.9683
	Firmicutes	Clostridia	Lachnospirales	Lachnospiraceae	uncultured	uncultured bacterium	2.59734	1.84136	2.10446	2.37423	3.98506	2.36838	2.91055
	Firmicutes	Clostridia	Lachnospirales	Lachnospiraceae	uncultured	Unclassified	0.00925099	0.00294038	0.0059344	0.0109482	0.00297885	0.0100337	0.0226705
	Firmicutes	Clostridia	Lachnospirales	Lachnospiraceae	Blautia	uncultured bacterium	1.65354	1.33177	1.83905	1.66807	1.63539	1.83921	1.60773
	Firmicutes	Clostridia	Lachnospirales	Lachnospiraceae	Blautia	Blautia hydrogenotrophica	0.503661	0.296526	0.343581	0.417564	0.618963	0.426867	0.918465
	Firmicutes	Clostridia	Lachnospirales	Lachnospiraceae	Blautia	Blautia sp.	0.0245715	0.0266896	0.0216913	0.0168602	0.0308524	0.0305372	0.0207986
	Firmicutes	Clostridia	Lachnospirales	Lachnospiraceae	[Ruminococcus] torques group	Unclassified	0.755225	0.793902	1.18463	0.92994	0.301715	0.783934	0.537227
	Firmicutes	Clostridia	Lachnospirales	Lachnospiraceae	[Ruminococcus] torques group	uncultured bacterium	0.713463	0.771058	0.851075	0.734843	0.412145	0.913281	0.598375
	Firmicutes	Clostridia	Lachnospirales	Lachnospiraceae	Sellimonas	uncultured Firmicutes	0.573068	0.483353	0.58505	0.503836	0.62875	0.615543	0.621878
	Firmicutes	Clostridia	Lachnospirales	Lachnospiraceae	Sellimonas	Lachnoclostridium phocaeense	0.215137	0.168054	0.210364	0.259691	0.215967	0.218777	0.217969
	Firmicutes	Clostridia	Lachnospirales	Lachnospiraceae	Sellimonas	uncultured bacterium	0.0492819	0.0402606	0.0335601	0.0326256	0.0834078	0.0486414	0.0571961
	Firmicutes	Clostridia	Lachnospirales	Lachnospiraceae	Lachnoclostridium	Unclassified	0.375368	0.458247	0.337442	0.482378	0.334057	0.306681	0.333401
	Firmicutes	Clostridia	Lachnospirales	Lachnospiraceae	Lachnoclostridium	Eubacterium sp.	0.225643	0.240206	0.222233	0.265384	0.221073	0.224012	0.180948
	Firmicutes	Clostridia	Lachnospirales	Lachnospiraceae	Lachnoclostridium	uncultured bacterium	0.105791	0.0391296	0.0701897	0.0639375	0.224265	0.168173	0.0690513
	Firmicutes	Clostridia	Lachnospirales	Lachnospiraceae	Lachnoclostridium	Clostridium sp.	0.071067	0.0511173	0.0773519	0.0737909	0.0627686	0.0889942	0.0723791
	Firmicutes	Clostridia	Lachnospirales	Lachnospiraceae	Lachnoclostridium	Mordavella sp.	0.00329951	0.00633312	0.00306952	0.00262757	0.0034044	0.00436246	NA
	Firmicutes	Clostridia	Lachnospirales	Lachnospiraceae	Shuttleworthia	uncultured bacterium	0.760167	0.892744	0.752032	0.859653	0.739819	0.644335	0.672418
	Firmicutes	Clostridia	Lachnospirales	Lachnospiraceae	Fusicatenibacter	uncultured bacterium	0.540169	0.625848	0.724611	0.371144	0.809396	0.455441	0.254575
	Firmicutes	Clostridia	Lachnospirales	Lachnospiraceae	[Eubacterium] hallii group	uncultured bacterium	0.428246	0.539446	0.466567	0.475152	0.171497	0.438863	0.477951
	Firmicutes	Clostridia	Lachnospirales	Lachnospiraceae	[Eubacterium] hallii group	Unclassified	0.0803536	0.105854	0.0791936	0.0869287	0.0587259	0.107535	0.043885
	Firmicutes	Clostridia	Lachnospirales	Lachnospiraceae	Eisenbergiella	uncultured bacterium	0.292105	0.198362	0.241878	0.201228	0.449594	0.30799	0.353576
	Firmicutes	Clostridia	Lachnospirales	Lachnospiraceae	Eisenbergiella	Unclassified	0.170535	0.144079	0.143244	0.190061	0.208094	0.151377	0.186355
	Firmicutes	Clostridia	Lachnospirales	Lachnospiraceae	Anaerostipes	Anaerostipes butyraticus	0.396856	0.276848	0.3444	0.286405	0.364484	0.407672	0.701328
	Firmicutes	Clostridia	Lachnospirales	Lachnospiraceae	Anaerostipes	Anaerostipes sp.	0.0354973	0.00610694	0.00736684	0.0162033	0.105749	0.0174498	0.0601079
	Firmicutes	Clostridia	Lachnospirales	Lachnospiraceae	CHKCI001	uncultured bacterium	0.306068	0.376595	0.361999	0.484348	0.135325	0.326312	0.15183
	Firmicutes	Clostridia	Lachnospirales	Lachnospiraceae	Tyzzerella	Anaerotignum lactatifermentans	0.230694	0.177554	0.14263	0.165099	0.28065	0.230338	0.387894
	Firmicutes	Clostridia	Lachnospirales	Lachnospiraceae	Tyzzerella	uncultured bacterium	0.0234942	0.0180946	0.0178032	0.0212395	0.0223414	0.0296647	0.0318218
	Firmicutes	Clostridia	Lachnospirales	Lachnospiraceae	Lachnospiraceae UCG-010	uncultured bacterium	0.0879793	0.0569981	0.0789889	0.0814546	0.0672369	0.104263	0.138935
	Firmicutes	Clostridia	Lachnospirales	Lachnospiraceae	Lachnospiraceae FCS020 group	uncultured bacterium	0.0762746	0.0771284	0.0732592	0.0818925	0.0761735	0.0730712	0.0761228
	Firmicutes	Clostridia	Lachnospirales	Lachnospiraceae	Marvinbryantia	uncultured bacterium	0.0471822	0.0554148	0.0491123	0.030217	0.074684	0.0634738	0.0101913
	Firmicutes	Clostridia	Lachnospirales	Lachnospiraceae	Catenibacillus	uncultured bacterium	0.043647	0.0384511	0.0583209	0.0278084	0.0248947	0.0512589	0.0611478
	Firmicutes	Clostridia	Lachnospirales	Lachnospiraceae	[Ruminococcus] gauvreauii group	uncultured bacterium	0.0254532	0.0377726	0.0223052	0.0249619	0.023618	0.0261748	0.0178868
	Firmicutes	Clostridia	Lachnospirales	Lachnospiraceae	Frisingicoccus	uncultured bacterium	0.0223577	0.0477246	0.0290581	0.0148896	0.00382995	0.0259566	0.0126871
	Firmicutes	Clostridia	Lachnospirales	Lachnospiraceae	Roseburia	uncultured bacterium	0.014357	0.0162852	0.0198496	0.024086	0.00404273	0.00981553	0.0120632
	Firmicutes	Clostridia	Lachnospirales	Lachnospiraceae	Anaerostignum	uncultured bacterium	0.0140608	0.0217136	0.0208727	0.0118241	NA	0.0224667	0.00748749
	Firmicutes	Clostridia	Lachnospirales	Lachnospiraceae	UC5-1-2E3	Clostridia bacterium	0.00931527	0.0167375	0.0133012	0.0109482	0.0108515	0.00218123	0.00187187
	Firmicutes	Clostridia	Lachnospirales	Lachnospiraceae	[Eubacterium] ventriosum group	uncultured bacterium	0.00805692	0.00633312	0.00491123	0.00875856	0.00978765	0.00981553	0.0087354
	Firmicutes	Clostridia	Lachnospirales	Lachnospiraceae	Herbinix	uncultured bacterium	0.00507602	0.00769022	0.00143244	0.00700685	0.00276608	0.0115605	NA
	Firmicutes	Clostridia	Lachnospirales	Lachnospiraceae	Lachnospiraceae UCG-002	Unclassified	0.00211325	0.000678549	0.00306952	NA	0.0051066	0.00174498	0.00207986
	Firmicutes	Clostridia	Lachnospirales	Defluviitaleaceae	Defluviitaleaceae UCG-011	uncultured bacterium	0.230512	0.202208	0.198291	0.243707	0.11958	0.275489	0.343801
	Firmicutes	Clostridia	Oscillospirales	Oscillospiraceae	Unclassified	Unclassified	1.51714	1.73347	1.67146	1.72171	0.953019	1.5502	1.47296
	Firmicutes	Clostridia	Oscillospirales	Oscillospiraceae	uncultured	uncultured bacterium	0.76685	0.742559	0.723383	0.666745	0.825993	0.894086	0.748333
	Firmicutes	Clostridia	Oscillospirales	Oscillospiraceae	uncultured	uncultured rumen	0.271794	0.2246	0.21855	0.205169	0.431508	0.236882	0.314059
	Firmicutes	Clostridia	Oscillospirales	Oscillospiraceae	uncultured	metagenome	0.186627	0.225731	0.23492	0.198819	0.0859611	0.182569	0.191763
	Firmicutes	Clostridia	Oscillospirales	Oscillospiraceae	uncultured	Ruminococcaceae bacterium	0.150192	0.225957	0.209546	0.218307	0.0329801	0.128256	0.0861061
	Firmicutes	Clostridia	Oscillospirales	Oscillospiraceae	uncultured	Unclassified	0.08463	0.097711	0.108456	0.0963442	0.037874	0.0977191	0.0696753
	Firmicutes	Clostridia	Oscillospirales	Oscillospiraceae	uncultured	human gut	0.0782539	0.0796164	0.0716221	0.0917459	0.107451	0.0473327	0.0717551
	Firmicutes	Clostridia	Oscillospirales	Oscillospiraceae	uncultured	Clostridium sp.	0.0411755	0.0465937	0.0405176	0.04861	0.0225542	0.0440608	0.044717
	Firmicutes	Clostridia	Oscillospirales	Oscillospiraceae	uncultured	uncultured Ruminococcaceae	0.038022	0.0366416	0.0376528	0.0514565	0.0242564	0.0475508	0.0305739
	Firmicutes	Clostridia	Oscillospirales	Oscillospiraceae	uncultured	uncultured Firmicutes	0.033448	0.0246539	0.034174	0.0256188	0.0240436	0.0281379	0.0640596
	Firmicutes	Clostridia	Oscillospirales	Oscillospiraceae	Faecalibacterium	uncultured bacterium	8.70863	8.2464	9.65302	9.9263	6.16835	9.42291	8.83482
	Firmicutes	Clostridia	Oscillospirales	Oscillospiraceae	Subdoligranulum	uncultured bacterium	1.59199	1.17887	1.32562	1.36809	1.86902	1.8318	1.97857
	Firmicutes	Clostridia	Oscillospirales	Oscillospiraceae	Subdoligranulum	Unclassified	1.11025	0.832353	1.14104	0.985557	1.03558	1.20317	1.4638
	Firmicutes	Clostridia	Oscillospirales	Oscillospiraceae	Negativibacillus	uncultured bacterium	1.15235	0.800009	0.996775	1.02519	1.27537	1.00249	1.81426
	Firmicutes	Clostridia	Oscillospirales	Oscillospiraceae	Colidextribacter	Unclassified	0.401344	0.491043	0.558857	0.458511	0.161496	0.479216	0.258942
	Firmicutes	Clostridia	Oscillospirales	Oscillospiraceae	Colidextribacter	uncultured bacterium	0.16941	0.196327	0.181715	0.209111	0.0836206	0.18824	0.157445
	Firmicutes	Clostridia	Oscillospirales	Oscillospiraceae	Colidextribacter	gut metagenome	0.00213921	NA	0.00245561	0.00153275	NA	0.00239935	0.00644756
	Firmicutes	Clostridia	Oscillospirales	Oscillospiraceae	Incertae Sedis	Unclassified	0.261387	0.22754	0.229805	0.242831	0.241712	0.294902	0.331529
	Firmicutes	Clostridia	Oscillospirales	Oscillospiraceae	Incertae Sedis	uncultured bacterium	0.141496	0.102913	0.100885	0.112548	0.127027	0.188676	0.216929
	Firmicutes	Clostridia	Oscillospirales	Oscillospiraceae	Incertae Sedis	Clostridium sp.	0.0537763	0.0560934	0.0568884	0.0619668	0.0214903	0.0844136	0.0418052
	Firmicutes	Clostridia	Oscillospirales	Oscillospiraceae	Incertae Sedis	uncultured Clostridiales	0.0120432	0.0142495	0.00941319	0.0148896	0.00127665	0.00414434	0.0282861
	Firmicutes	Clostridia	Oscillospirales	Oscillospiraceae	UCG-005	gut metagenome	0.329345	0.454628	0.353404	0.310491	0.172773	0.337436	0.347336
	Firmicutes	Clostridia	Oscillospirales	Oscillospiraceae	UCG-005	uncultured bacterium	0.0424631	0.0723785	0.0409269	0.0847391	0.0068088	0.0449333	0.00499166
	Firmicutes	Clostridia	Oscillospirales	Oscillospiraceae	Oscillibacter	Oscillibacter sp.	0.316681	0.334072	0.400061	0.366108	0.135963	0.290758	0.373127
	Firmicutes	Clostridia	Oscillospirales	Oscillospiraceae	Oscillibacter	Unclassified	0.0348357	0.0232968	0.0384713	0.0451066	0.0117026	0.0305372	0.0598999
	Firmicutes	Clostridia	Oscillospirales	Oscillospiraceae	Oscillibacter	uncultured bacterium	0.0125304	0.0104044	0.0116642	0.0179551	0.00787268	0.00981553	0.0174708
	Firmicutes	Clostridia	Oscillospirales	Oscillospiraceae	Candidatus Soleaferrea	uncultured bacterium	0.284207	0.257622	0.264797	0.285529	0.377676	0.234264	0.285357
	Firmicutes	Clostridia	Oscillospirales	Oscillospiraceae	Paludicola	uncultured bacterium	0.19899	0.123044	0.16821	0.208016	0.108515	0.233828	0.352328
	Firmicutes	Clostridia	Oscillospirales	Oscillospiraceae	NK4A214 group	uncultured bacterium	0.179308	0.150864	0.169642	0.180207	0.142985	0.169045	0.263102
	Firmicutes	Clostridia	Oscillospirales	Oscillospiraceae	Ruminococcus	Unclassified	0.0625567	0.0857233	0.0884021	0.0221154	0.0287246	0.111897	0.0384774
	Firmicutes	Clostridia	Oscillospirales	Oscillospiraceae	Ruminococcus	Ruminococcus sp.	0.0139631	0.0174161	0.0304905	0.0113861	NA	0.0211579	0.00332777
	Firmicutes	Clostridia	Oscillospirales	Oscillospiraceae	DTU089	uncultured Firmicutes	0.039222	0.032118	0.0433825	0.0299981	0.0521299	0.0519133	0.0257902
	Firmicutes	Clostridia	Oscillospirales	Oscillospiraceae	DTU089	uncultured bacterium	0.0180376	0.0221659	0.0165754	0.0109482	0.0336185	0.00807055	0.0168469
	Firmicutes	Clostridia	Oscillospirales	Oscillospiraceae	DTU089	Unclassified	0.0101766	0.0142495	0.00511586	0.0030655	0.0119154	0.0109061	0.0158069
	Firmicutes	Clostridia	Oscillospirales	Oscillospiraceae	Anaerotruncus	Anaerotruncus colihominis	0.0357861	0.0379987	0.0347879	0.0186119	0.0102132	0.102082	0.0110232
	Firmicutes	Clostridia	Oscillospirales	Oscillospiraceae	Anaerotruncus	Unclassified	0.0119679	0.00678549	0.0104364	0.0100723	0.0155326	0.0104699	0.0185107
	Firmicutes	Clostridia	Oscillospirales	Oscillospiraceae	Anaerotruncus	Anaerotruncus sp.	0.00626049	0.0092735	0.00429733	0.00722581	0.00319163	0.0056712	0.00790346
	Firmicutes	Clostridia	Oscillospirales	Oscillospiraceae	Fournierella	uncultured bacterium	0.0530613	0.0646883	0.0779658	0.091527	0.00361718	0.0554032	0.0251663
	Firmicutes	Clostridia	Oscillospirales	Oscillospiraceae	Intestinimonas	Intestinimonas timonensis	0.0325013	0.0117615	0.0321276	0.0212395	0.0568109	0.0148324	0.058236
	Firmicutes	Clostridia	Oscillospirales	Oscillospiraceae	Ruminococcaceae	Clostridium sp.	0.0225468	0.0443319	0.031923	0.0271515	0.00957488	0.0143961	0.00790346
	Firmicutes	Clostridia	Oscillospirales	Oscillospiraceae	Anaerofilum	uncultured bacterium	0.0131082	0.0167375	0.023533	0.0208016	NA	0.00676181	0.0108153
	Firmicutes	Clostridia	Oscillospirales	Oscillospiraceae	UCG-003	gut metagenome	0.00390016	0.0013571	0.00654831	0.00656892	0.00489383	0.00174498	0.00228784
	Firmicutes	Clostridia	Oscillospirales	Oscillospiraceae	Oscillospira	uncultured bacterium	0.00287401	0.00203565	0.00245561	0.00262757	NA	0.00305372	0.00707152
	Firmicutes	Clostridia	Oscillospirales	Butyricicoccaceae	Unclassified	Unclassified	0.0782078	0.0947707	0.100476	0.0654702	0.0646836	0.092266	0.0515805
	Firmicutes	Clostridia	Oscillospirales	Butyricicoccaceae	Butyricicoccus	uncultured bacterium	0.536358	0.421831	0.530208	0.52004	0.479169	0.636701	0.630197
	Firmicutes	Clostridia	Oscillospirales	Butyricicoccaceae	Butyricicoccus	Butyricicoccus pullicaecorum	0.343973	0.328644	0.410702	0.378589	0.212988	0.437991	0.294924
	Firmicutes	Clostridia	Oscillospirales	Butyricicoccaceae	Butyricicoccus	Unclassified	0.262428	0.261015	0.313296	0.224438	0.188306	0.316715	0.270798
	Firmicutes	Clostridia	Oscillospirales	Butyricicoccaceae	Butyricicoccus	uncultured Firmicutes	0.181091	0.146793	0.14304	0.16072	0.236819	0.224885	0.174292
	Firmicutes	Clostridia	Oscillospirales	Butyricicoccaceae	Butyricicoccus	Agathobaculum sp.	0.0708873	0.0540577	0.0714175	0.0821115	0.0500021	0.0737256	0.0940096
	Firmicutes	Clostridia	Oscillospirales	Butyricicoccaceae	Butyricicoccus	uncultured Butyricicoccus	0.044171	0.0411653	0.0861512	0.0420411	0.0134048	0.0560576	0.0262062
	Firmicutes	Clostridia	Oscillospirales	Butyricicoccaceae	Butyricicoccus	Intestinibacillus sp.	0.00322871	0.00203565	0.00879929	0.00284653	0.000638325	0.00130874	0.00374374
	Firmicutes	Clostridia	Oscillospirales	Butyricicoccaceae	UCG-009	uncultured bacterium	0.0459154	0.0450104	0.0411315	0.0431359	0.0514916	0.0466783	0.0480447
	Firmicutes	Clostridia	Oscillospirales	[Eubacterium] coprostanoligenes group	[Eubacterium] coprostanoligenes group	uncultured bacterium	0.294232	0.431105	0.256816	0.344868	0.221286	0.301664	0.20965
	Firmicutes	Clostridia	Oscillospirales	[Eubacterium] coprostanoligenes group	[Eubacterium] coprostanoligenes group	gut metagenome	0.201354	0.243373	0.137105	0.189623	0.218945	0.156394	0.262686
	Firmicutes	Clostridia	Oscillospirales	[Eubacterium] coprostanoligenes group	[Eubacterium] coprostanoligenes group	Unclassified	0.028703	0.0242016	0.0155522	0.030217	0.018937	0.024866	0.058444
	Firmicutes	Clostridia	Oscillospirales	[Eubacterium] coprostanoligenes group	[Eubacterium] coprostanoligenes group	Eubacteriaceae bacterium	0.0032357	0.00180946	NA	0.00569306	0.00319163	0.00414434	0.00457569
	Firmicutes	Clostridia	Oscillospirales	Unclassified	Unclassified	Unclassified	0.358746	0.328644	0.413566	0.23889	0.420656	0.38695	0.363767
	Firmicutes	Clostridia	Oscillospirales	UCG-010	UCG-010	uncultured bacterium	0.121368	0.136614	0.12319	0.131378	0.0648964	0.122585	0.149542
	Firmicutes	Clostridia	Oscillospirales	UCG-010	UCG-010	Unclassified	0.0669353	0.0807473	0.0746916	0.0604341	0.0414911	0.0785243	0.0657235
	Firmicutes	Clostridia	Oscillospirales	UCG-010	UCG-010	gut metagenome	0.00679641	0.0101782	0.00736684	0.00766374	0.00276608	0.00697993	0.0058236
	Firmicutes	Clostridia	Oscillospirales	Hungateiclostridiaceae	Ruminiclostridium	uncultured bacterium	0.0126132	0.0144757	0.00920856	0.0129189	0.00319163	0.0202854	0.0155989
	Firmicutes	Clostridia	Clostridia UCG-014	Clostridia UCG-014	Clostridia UCG-014	uncultured bacterium	2.41148	2.47037	2.29498	2.29803	1.36878	2.71978	3.31696
	Firmicutes	Clostridia	Clostridia UCG-014	Clostridia UCG-014	Clostridia UCG-014	Unclassified	0.801514	0.762236	0.914307	0.679007	0.430444	1.05637	0.966718
	Firmicutes	Clostridia	Clostridia UCG-014	Clostridia UCG-014	Clostridia UCG-014	gut metagenome	0.350701	0.307835	0.353404	0.387128	0.134474	0.460676	0.460689
	Firmicutes	Clostridia	Clostridia UCG-014	Clostridia UCG-014	Clostridia UCG-014	uncultured rumen	0.177334	0.280693	0.107229	0.155902	0.242989	0.159884	0.117304
	Firmicutes	Clostridia	Clostridia UCG-014	Clostridia UCG-014	Clostridia UCG-014	unidentified rumen	0.0724511	0.0730571	0.050954	0.124153	0.0668114	0.065655	0.0540763
	Firmicutes	Clostridia	Clostridia UCG-014	Clostridia UCG-014	Clostridia UCG-014	unidentified	0.0294404	0.0348322	0.0280349	0.0418221	0.0221286	0.024866	0.0249583
	Firmicutes	Clostridia	Clostridia UCG-014	Clostridia UCG-014	Clostridia UCG-014	uncultured Acetivibrio	0.00237836	0.00542839	0.00122781	0.0030655	0.00127665	0.00327184	NA
	Firmicutes	Clostridia	Clostridia vadinBB60 group	Clostridia vadinBB60 group	Clostridia vadinBB60 group	uncultured bacterium	2.77004	2.66964	2.91236	2.98733	1.93412	3.09495	3.02183
	Firmicutes	Clostridia	Clostridia vadinBB60 group	Clostridia vadinBB60 group	Clostridia vadinBB60 group	unidentified	0.631709	0.598932	0.614927	0.58967	0.400017	0.688832	0.897875
	Firmicutes	Clostridia	Clostridia vadinBB60 group	Clostridia vadinBB60 group	Clostridia vadinBB60 group	Unclassified	0.172311	0.141591	0.166163	0.199914	0.144049	0.158357	0.223793
	Firmicutes	Clostridia	Clostridia vadinBB60 group	Clostridia vadinBB60 group	Clostridia vadinBB60 group	uncultured rumen	0.0110928	0.0115353	0.00798075	0.00788271	0.0214903	0.017668	NA
	Firmicutes	Clostridia	Peptostreptococcales-Tissierellales	Peptostreptococcaceae	Romboutsia	Unclassified	0.514981	0.27142	0.814855	0.395887	0.405975	0.778917	0.422835
	Firmicutes	Clostridia	Peptostreptococcales-Tissierellales	Peptostreptococcaceae	Romboutsia	uncultured bacterium	0.104288	0.0522483	0.0941319	0.0280274	0.207243	0.141126	0.102953
	Firmicutes	Clostridia	Peptostreptococcales-Tissierellales	Anaerovoracaceae	Family XIII AD3011 group	uncultured bacterium	0.137737	0.102461	0.105591	0.112329	0.170858	0.154649	0.180532
	Firmicutes	Clostridia	Peptostreptococcales-Tissierellales	Anaerovoracaceae	Family XIII AD3011 group	Unclassified	0.0322432	0.0287252	0.0335601	0.0264946	0.032129	0.0305372	0.0420131
	Firmicutes	Clostridia	Peptostreptococcales-Tissierellales	Anaerovoracaceae	Family XIII AD3011 group	gut metagenome	0.017191	0.0156066	0.0118688	0.0203637	0.00872378	0.0222485	0.0243343
	Firmicutes	Clostridia	Peptostreptococcales-Tissierellales	Anaerovoracaceae	Family XIII UCG-001	uncultured bacterium	0.0523065	0.048177	0.0595487	0.0575875	0.0336185	0.0647825	0.0501246
	Firmicutes	Clostridia	Peptostreptococcales-Tissierellales	Anaerovoracaceae	[Eubacterium] nodatum group	Ihubacter massiliensis	0.0387972	0.0429748	0.0409269	0.0514565	0.00893655	0.0423159	0.0461729
	Firmicutes	Clostridia	Peptostreptococcales-Tissierellales	Anaerovoracaceae	[Eubacterium] brachy group	uncultured bacterium	0.0259629	0.0203565	0.012892	0.0221154	0.0357462	0.0309735	0.0336937
	Firmicutes	Clostridia	Unclassified	Unclassified	Unclassified	Unclassified	0.762772	1.0764	0.84289	0.769659	0.739393	0.72046	0.427827
	Firmicutes	Clostridia	Christensenellales	Christensenellaceae	Christensenellaceae R-7 group	uncultured bacterium	0.732943	0.842984	0.659333	0.651418	1.03813	0.633211	0.572585
	Firmicutes	Clostridia	Christensenellales	Christensenellaceae	Christensenellaceae R-7 group	metagenome	0.0060677	0.00588076	0.00450196	0.00569306	0.012341	0.00632557	0.00166389
	Firmicutes	Clostridia	Christensenellales	Christensenellaceae	Christensenellaceae R-7 group	uncultured marine	0.00449339	0.00452366	0.00818538	0.00788271	0.00212775	0.00174498	0.00249583
	Firmicutes	Clostridia	Christensenellales	Christensenellaceae	Christensenellaceae R-7 group	Unclassified	0.00213292	NA	NA	0.00634996	NA	NA	0.00644756
	Firmicutes	Clostridia	Monoglobales	Monoglobaceae	Monoglobus	uncultured bacterium	0.309597	0.221207	0.26582	0.252466	0.422997	0.344634	0.350456
	Firmicutes	Clostridia	Peptococcales	Peptococcaceae	uncultured	uncultured bacterium	0.124553	0.0843662	0.111321	0.11846	0.160007	0.109061	0.164101
	Firmicutes	Clostridia	Peptococcales	Peptococcaceae	uncultured	metagenome	0.00762287	0.00180946	0.00450196	0.00459824	0.0129793	0.00916116	0.0126871
	Firmicutes	Clostridia	Peptococcales	Peptococcaceae	uncultured	uncultured rumen	0.00184089	0.00113091	0.00184171	0.000656892	0.0042555	0.000872492	0.00228784
	Firmicutes	Clostridia	Eubacteriales	Anaerofustaceae	Anaerofustis	Anaerofustis sp.	0.00761071	0.00452366	0.00695758	0.00634996	0.008511	0.0085068	0.0108153
	Firmicutes	Clostridia	Clostridiales	Clostridiaceae	Candidatus Arthromitus	Candidatus Arthromitus	0.0026927	0.00316656	0.000818538	0.00197068	0.000638325	0.00436246	0.00519965
	Firmicutes	Bacilli	Unclassified	Unclassified	Unclassified	Unclassified	0.0855288	0.0943183	0.0892207	0.0391946	0.0904294	0.172972	0.0270382
	Firmicutes	Bacilli	Lactobacillales	Lactobacillaceae	Ligilactobacillus	Lactobacillus salivarius	3.1259	2.63661	2.3623	3.00703	4.08954	2.86875	3.79117
	Firmicutes	Bacilli	Lactobacillales	Lactobacillaceae	Ligilactobacillus	Lactobacillus agilis	1.43971	1.69185	1.36921	1.91594	1.46134	1.02212	1.17782
	Firmicutes	Bacilli	Lactobacillales	Lactobacillaceae	Ligilactobacillus	Bacillus sp.	0.051717	0.0278205	NA	0.0129189	0.244478	0.0250841	NA
	Firmicutes	Bacilli	Lactobacillales	Lactobacillaceae	Ligilactobacillus	Lactobacillus saerimneri	0.0028613	0.00294038	NA	NA	0.00893655	0.00196311	0.00332777
	Firmicutes	Bacilli	Lactobacillales	Lactobacillaceae	Lactobacillus	Lactobacillus crispatus	2.85571	3.16814	2.51271	2.96083	3.4976	2.49293	2.50207
	Firmicutes	Bacilli	Lactobacillales	Lactobacillaceae	Lactobacillus	Lactobacillus helveticus	0.958544	1.08229	0.43096	0.518945	1.46347	0.899539	1.35607
	Firmicutes	Bacilli	Lactobacillales	Lactobacillaceae	Lactobacillus	Lactobacillus johnsonii	0.26272	0.329549	0.170461	0.254874	0.335759	0.251278	0.2344
	Firmicutes	Bacilli	Lactobacillales	Lactobacillaceae	Lactobacillus	Lactobacillus amylovorus	0.00814796	0.0284991	0.00122781	0.00678789	0.0110643	0.00130874	NA
	Firmicutes	Bacilli	Lactobacillales	Lactobacillaceae	Lactobacillus	Lactobacillus delbrueckii	0.00437361	0.00497602	0.00491123	0.00109482	0.00702158	0.00719806	0.00103993
	Firmicutes	Bacilli	Lactobacillales	Lactobacillaceae	Lactobacillus	Unclassified	0.00127238	NA	NA	NA	NA	0.0076343	NA
	Firmicutes	Bacilli	Lactobacillales	Lactobacillaceae	Limosilactobacillus	Lactobacillus reuteri	0.13953	0.19497	0.0493169	0.120868	0.260224	0.113424	0.0983773
	Firmicutes	Bacilli	Lactobacillales	Lactobacillaceae	Limosilactobacillus	Lactobacillus ingluviei	0.11809	0.184565	0.0630274	0.0959062	0.173837	0.104263	0.0869381
	Firmicutes	Bacilli	Lactobacillales	Lactobacillaceae	Limosilactobacillus	Unclassified	0.113779	0.111734	0.050954	0.115394	0.225542	0.0665275	0.11252
	Firmicutes	Bacilli	Lactobacillales	Lactobacillaceae	Limosilactobacillus	Lactobacillus oris	0.110074	0.0940921	0.0315137	0.0978769	0.189795	0.0822324	0.164933
	Firmicutes	Bacilli	Lactobacillales	Lactobacillaceae	Limosilactobacillus	Lactobacillus coleohominis	0.0419706	0.0504388	0.0116642	0.024086	0.100643	0.0290104	0.0359815
	Firmicutes	Bacilli	Lactobacillales	Lactobacillaceae	Limosilactobacillus	uncultured bacterium	0.0333249	0.0212612	0.00654831	0.0492669	0.0763862	0.0157049	0.0307819
	Firmicutes	Bacilli	Lactobacillales	Lactobacillaceae	Limosilactobacillus	Lactobacillus pontis	0.0149152	NA	NA	NA	0.0672369	NA	0.0222545
	Firmicutes	Bacilli	Lactobacillales	Lactobacillaceae	Weissella	Weissella hellenica	6.93286e-05	NA	NA	NA	NA	NA	0.000415972
	Firmicutes	Bacilli	Lactobacillales	Streptococcaceae	Streptococcus	uncultured bacterium	4.33467	4.78151	3.39857	3.49072	4.22188	5.8169	4.29844
	Firmicutes	Bacilli	Lactobacillales	Streptococcaceae	Lactococcus	Lactococcus raffinolactis	0.000577199	0.000678549	NA	0.000656892	0.00212775	NA	NA
	Firmicutes	Bacilli	Lactobacillales	Enterococcaceae	Enterococcus	Enterococcus cecorum	0.912218	0.944992	1.58264	1.11584	0.708754	0.501901	0.619174
	Firmicutes	Bacilli	Lactobacillales	Enterococcaceae	Enterococcus	Enterococcus durans	0.018088	0.0214874	0.0120734	0.0142327	0.0317035	0.0205036	0.00852742
	Firmicutes	Bacilli	Lactobacillales	Enterococcaceae	Enterococcus	Unclassified	0.00931415	0.0156066	0.0186217	0.00678789	0.00723435	0.0076343	NA
	Firmicutes	Bacilli	Lactobacillales	Enterococcaceae	Enterococcus	Enterococcus faecalis	0.00833741	0.00429748	0.0198496	0.00437928	0.0076599	0.0113424	0.00249583
	Firmicutes	Bacilli	Lactobacillales	Enterococcaceae	Enterococcus	Enterococcus hirae	0.0067632	0.0122139	NA	0.018174	NA	NA	0.0101913
	Firmicutes	Bacilli	Lactobacillales	Enterococcaceae	Enterococcus	Enterococcus faecium	0.000799784	NA	NA	NA	NA	0.00479871	NA
	Firmicutes	Bacilli	Erysipelotrichales	Erysipelatoclostridiaceae	Unclassified	Unclassified	0.400634	0.385642	0.449173	0.394354	0.4547	0.369064	0.350872
	Firmicutes	Bacilli	Erysipelotrichales	Erysipelatoclostridiaceae	Erysipelatoclostridium	Massiliomicrobiota timonensis	0.953675	1.06758	1.24254	0.815422	0.861526	1.01951	0.715471
	Firmicutes	Bacilli	Erysipelotrichales	Erysipelatoclostridiaceae	Erysipelatoclostridium	[Clostridium] spiroforme	0.435473	0.530625	0.540235	0.461138	0.441295	0.478562	0.160981
	Firmicutes	Bacilli	Erysipelotrichales	Erysipelatoclostridiaceae	Erysipelatoclostridium	unidentified	0.293602	0.220076	0.283624	0.217869	0.43555	0.359903	0.244591
	Firmicutes	Bacilli	Erysipelotrichales	Erysipelatoclostridiaceae	Erysipelotrichaceae UCG-003	Unclassified	0.101557	0.14815	0.133626	0.120868	0.0485127	0.109934	0.0482527
	Firmicutes	Bacilli	Erysipelotrichales	Erysipelotrichaceae	Unclassified	Unclassified	0.198842	0.13096	0.258453	0.218526	0.126388	0.239717	0.219009
	Firmicutes	Bacilli	Erysipelotrichales	Erysipelotrichaceae	Erysipelotrichaceae	Faecalitalea sp.	0.143595	0.213517	0.128306	0.167726	0.107877	0.0977191	0.146422
	Firmicutes	Bacilli	Erysipelotrichales	Erysipelotrichaceae	Merdibacter	uncultured bacterium	0.0446165	0.0499864	0.0439964	0.0477342	0.0417039	0.0412252	0.0430531
	Firmicutes	Bacilli	Erysipelotrichales	Erysipelotrichaceae	Holdemania	Holdemania massiliensis	0.0196319	0.0131186	0.0317184	0.0151085	0.010426	0.0178861	0.029534
	Firmicutes	Bacilli	Erysipelotrichales	Erysipelotrichaceae	Turicibacter	Turicibacter sp.	0.00901949	0.000904732	0.0315137	0.00656892	0.00553215	0.00959741	NA
	Firmicutes	Bacilli	Erysipelotrichales	Erysipelotrichaceae	Dielma	Dielma sp.	0.00392562	0.00746404	0.00961782	0.0024086	NA	0.00239935	0.00166389
	Firmicutes	Bacilli	Erysipelotrichales	Erysipelotrichaceae	Faecalitalea	Faecalitalea cylindroides	0.00187582	NA	0.0112549	NA	NA	NA	NA
	Firmicutes	Bacilli	RF39	RF39	RF39	uncultured bacterium	0.352475	0.348548	0.34133	0.324724	0.331503	0.452605	0.316138
	Firmicutes	Bacilli	RF39	RF39	RF39	Unclassified	0.0428476	0.0515697	0.0223052	0.0337205	0.0755351	0.0383896	0.0355656
	Firmicutes	Bacilli	Acholeplasmatales	Acholeplasmataceae	Anaeroplasma	uncultured bacterium	0.346723	0.493079	0.391671	0.423476	0.173199	0.365138	0.233776
	Firmicutes	Bacilli	Paenibacillales	Paenibacillaceae	Paenibacillus	uncultured bacterium	0.0231479	0.034606	0.0413362	0.018174	0.00361718	0.0396984	0.0014559
	Firmicutes	Bacilli	Izemoplasmatales	Izemoplasmatales	Izemoplasmatales	gut metagenome	0.0133262	0.0223921	0.0251701	0.00262757	0.0068088	0.0196311	0.00332777
	Firmicutes	Negativicutes	Veillonellales-Selenomonadales	Selenomonadaceae	Megamonas	Unclassified	0.849287	0.596218	1.92336	1.1073	0.0600026	0.817743	0.591096
	Firmicutes	Negativicutes	Veillonellales-Selenomonadales	Selenomonadaceae	Megamonas	uncultured bacterium	0.00773192	0.0196779	NA	0.0267136	NA	NA	NA
	Firmicutes	Negativicutes	Acidaminococcales	Acidaminococcaceae	Phascolarctobacterium	gut metagenome	0.0243973	0.0287252	NA	0.0934976	NA	0.023121	0.00103993
	Firmicutes	Incertae Sedis	DTU014	DTU014	DTU014	unidentified	0.00879983	0.0113091	0.00695758	0.0102913	0.0051066	0.00894304	0.0101913
	Bacteroidota	Bacteroidia	Bacteroidales	Unclassified	Unclassified	Unclassified	0.247302	0.581743	0.384918	0.42063	0.00042555	0.0717625	0.0243343
	Bacteroidota	Bacteroidia	Bacteroidales	Rikenellaceae	Alistipes	gut metagenome	16.7424	16.1384	16.2486	16.361	19.417	14.3841	17.9055
	Bacteroidota	Bacteroidia	Bacteroidales	Rikenellaceae	Alistipes	uncultured bacterium	2.84184	4.08192	2.59006	3.32344	3.1229	2.73657	1.19613
	Bacteroidota	Bacteroidia	Bacteroidales	Rikenellaceae	Alistipes	Alistipes sp.	1.80135	2.0309	1.94567	1.36415	2.22775	2.15789	1.08173
	Bacteroidota	Bacteroidia	Bacteroidales	Rikenellaceae	Alistipes	Alistipes obesi	0.0442622	0.0178685	0.0503401	0.0582444	0.0195753	0.0303191	0.0892259
	Bacteroidota	Bacteroidia	Bacteroidales	Rikenellaceae	Alistipes	Alistipes inops	0.0318866	0.136388	NA	0.0475152	NA	0.00741618	NA
	Bacteroidota	Bacteroidia	Bacteroidales	Rikenellaceae	Rikenella	Rikenella microfusus	1.40049	1.49009	1.12815	0.873448	2.04413	1.59841	1.26871
	Bacteroidota	Bacteroidia	Bacteroidales	Rikenellaceae	Rikenella	uncultured bacterium	0.017585	0.00814259	0.00450196	0.0586824	0.0285119	0.0056712	NA
	Bacteroidota	Bacteroidia	Bacteroidales	Rikenellaceae	Rikenellaceae RC9 gut group	uncultured bacterium	0.0194649	NA	NA	NA	0.11575	NA	0.00103993
	Bacteroidota	Bacteroidia	Bacteroidales	Barnesiellaceae	uncultured	uncultured bacterium	1.41208	1.44644	2.00849	1.42349	1.06941	1.64552	0.879156
	Bacteroidota	Bacteroidia	Bacteroidales	Barnesiellaceae	Coprobacter	Unclassified	0.0768677	0.0635574	0.143653	0.0359101	0.0934082	0.078088	0.0465888
	Bacteroidota	Bacteroidia	Bacteroidales	Barnesiellaceae	Coprobacter	uncultured bacterium	0.0474884	0.0402606	0.0881975	0.0271515	0.0446828	0.0534401	0.0311979
	Bacteroidota	Bacteroidia	Bacteroidales	Barnesiellaceae	Barnesiella	Barnesiella viscericola	0.0671388	NA	NA	0.168821	0.183625	0.0503864	NA
	Bacteroidota	Bacteroidia	Bacteroidales	Bacteroidaceae	Bacteroides	Bacteroides salanitronis	0.788912	2.0214	0.448559	2.13775	0.00659603	NA	0.119176
	Bacteroidota	Bacteroidia	Bacteroidales	Marinifilaceae	Odoribacter	Odoribacter splanchnicus	0.256	0.215552	0.229191	0.240641	0.186604	0.615761	0.0482527
	Bacteroidota	Bacteroidia	Bacteroidales	Muribaculaceae	Muribaculaceae	uncultured bacterium	0.159706	0.196779	0.441397	0.231664	0.0706413	0.0150505	0.00270382
	Bacteroidota	Bacteroidia	Bacteroidales	Prevotellaceae	Prevotellaceae UCG-001	uncultured Prevotellaceae	0.018933	NA	NA	NA	0.112558	NA	0.00103993
	Bacteroidota	Bacteroidia	Flavobacteriales	Flavobacteriaceae	uncultured	gut metagenome	0.0142326	0.0246539	0.0517725	0.00678789	NA	0.00218123	NA
	Actinobacteriota	Actinobacteria	Bifidobacteriales	Bifidobacteriaceae	Bifidobacterium	Bifidobacterium pullorum	0.43482	0.515471	0.797256	0.927751	0.124899	0.0759068	0.167637
	Actinobacteriota	Actinobacteria	Corynebacteriales	Corynebacteriaceae	Corynebacterium	Corynebacterium glutamicum	0.000219479	0.000678549	NA	NA	0.000638325	NA	NA
	Actinobacteriota	Actinobacteria	Corynebacteriales	Corynebacteriaceae	Corynebacterium	Corynebacterium stationis	0.000106388	NA	NA	NA	0.000638325	NA	NA
	Actinobacteriota	Actinobacteria	Propionibacteriales	Propionibacteriaceae	Tessaracoccus	Tessaracoccus flavescens	7.2988e-05	NA	NA	0.000437928	NA	NA	NA
	Actinobacteriota	Coriobacteriia	Coriobacteriales	Eggerthellaceae	uncultured	uncultured bacterium	0.0089799	0.00474984	0.00634367	0.00131378	0.0134048	0.017668	0.0103993
	Actinobacteriota	Coriobacteriia	Coriobacteriales	Eggerthellaceae	CHKCI002	Coriobacteriaceae bacterium	0.108779	0.069212	0.0910624	0.0665651	0.169156	0.116914	0.139766
	Actinobacteriota	Coriobacteriia	Coriobacteriales	Eggerthellaceae	CHKCI002	uncultured bacterium	0.00209779	0.00113091	0.00122781	0.00700685	NA	0.00218123	0.00103993
	Actinobacteriota	Coriobacteriia	Coriobacteriales	Eggerthellaceae	Gordonibacter	Gordonibacter urolithinfaciens	0.0386315	0.0309871	0.0245561	0.0221154	0.0648964	0.0449333	0.044301
	Actinobacteriota	Coriobacteriia	Coriobacteriales	Eggerthellaceae	Slackia	Unclassified	0.0204674	0.0201303	0.0202588	0.0192688	0.0185114	0.0161411	0.0284941
	Actinobacteriota	Coriobacteriia	Coriobacteriales	Eggerthellaceae	Slackia	Slackia equolifaciens	0.00226137	NA	NA	0.0116051	NA	0.00196311	NA
	Actinobacteriota	Coriobacteriia	Coriobacteriales	Coriobacteriaceae	Enorma	Collinsella massiliensis	0.00285967	NA	0.00777611	0.00459824	NA	NA	0.00478367
	Campylobacterota	Campylobacteria	Campylobacterales	Helicobacteraceae	Helicobacter	Helicobacter canadensis (BLAST)	0.380829	0.193613	0.35586	0.679007	0.101494	0.307335	0.647668
	Campylobacterota	Campylobacteria	Campylobacterales	Helicobacteraceae	Helicobacter	Helicobacter brantae	0.0485038	0.0441057	0.0642553	0.0718202	0.00553215	0.0551851	0.0501246
	Campylobacterota	Campylobacteria	Campylobacterales	Campylobacteraceae	Campylobacter	Campylobacter jejuni	0.0338379	0.0368678	0.0656877	0.0197068	0.00148943	0.0588932	0.0203826
	Proteobacteria	Gammaproteobacteria	Enterobacterales	Enterobacteriaceae	Unclassified	Unclassified	0.0676441	0.0223921	0.0118688	0.0490479	0.0172348	0.0626013	0.242719
	Proteobacteria	Gammaproteobacteria	Enterobacterales	Enterobacteriaceae	Escherichia-Shigella	Unclassified	0.151008	0.095223	0.0988385	0.114737	0.0557471	0.118877	0.422627
	Proteobacteria	Gammaproteobacteria	Enterobacterales	Enterobacteriaceae	Citrobacter	Unclassified	0.000138657	NA	NA	NA	NA	NA	0.000831943
	Proteobacteria	Gammaproteobacteria	Enterobacterales	Pasteurellaceae	Gallibacterium	Gallibacterium anatis	0.00014185	NA	NA	NA	0.0008511	NA	NA
	Proteobacteria	Gammaproteobacteria	Burkholderiales	Sutterellaceae	Sutterella	gut metagenome	0.0348981	NA	0.147132	NA	0.0017022	0.000654369	0.0598999
	Desulfobacterota	Desulfovibrionia	Desulfovibrionales	Desulfovibrionaceae	uncultured	uncultured Desulfovibrionaceae	0.00212484	NA	NA	0.00350342	0.00531938	0.00392621	NA
	Desulfobacterota	Desulfovibrionia	Desulfovibrionales	Desulfovibrionaceae	Desulfovibrio	bacterium enrichment	0.082628	0.0696643	0.0884021	0.0505807	0.0734074	0.114296	0.0994172
	Desulfobacterota	Desulfovibrionia	Desulfovibrionales	Desulfovibrionaceae	Mailhella	Desulfovibrio sp.	0.0125721	0.013571	0.0118688	0.0146706	0.00702158	0.0226848	0.00561562
	Cyanobacteria	Cyanobacteriia	Chloroplast	Chloroplast	Chloroplast	Unclassified	0.0135427	0.0106306	0.0114595	0.0102913	0.0163837	0.0143961	0.0180948
	Cyanobacteria	Vampirivibrionia	Gastranaerophilales	Gastranaerophilales	Gastranaerophilales	uncultured bacterium	0.00273754	0.00113091	0.00225098	0.00897753	0.00191498	0.00152686	0.000623957
	NA = not available
